# Supplementary material for: Specialized metabolites present in Camellia reticulata nectar inhibit the growth of nectar‐inhabiting microorganisms
Source: Front Plant Sci. 2025 Mar 4;16:1557228. doi: 10.3389/fpls.2025.1557228 (PMC11913856; doi:10.3389/fpls.2025.1557228)
Supplement: Supplementary file 2 [file Table2.xlsx]

## Sheet: Raw date
#ID	name	S-1	S-2	S-3	Na-1	Na-2	Na-3	S_vs_Na_log2FC	S_vs_Na_Pvalue	S_vs_Na_VIP	S_vs_Na_(FC_1_Pvalue_0.05_VIP_1)_regulated	Class I	Class II	Formula	KEGG_annotation	KEGG_pathway_annotation	LM_ID(lipidmaps)	CATEGORY(lipidmaps)	MAIN_CLASS(lipidmaps)	SUB_CLASS	HMDB_ID	CAS	kingdom(HMDB)	super_class(HMDB)	HMDB_taxonomy	sub_class(HMDB)
NEG_q62	Calystegine A7	549642	577230	503783	10.0403	10.0403	10.0403	15.7243	0.00154936	1.2626	up	Alkaloids	Tropane Alkaloids	C7H13NO3	--	--	--	--	--	--	HMDB0036384	197565-90-5	Organic compounds	Alkaloids and derivatives	Tropane alkaloids	--
POS_q7	2-(1H-Indol-3-Yl)Ethan-1-Ol	137738	129276	137389	10.0403	10.0403	10.0403	13.7127	0.000420291	1.26545	up	Alkaloids	Indole Alkaloids	C10H11NO	C00955	Tryptophan metabolism(ko00380)	--	--	--	--	HMDB0003447	526-55-6	Organic compounds	Organoheterocyclic compounds	Indoles and derivatives	Indoles
POS_q146	Lumichrome	56734	89178.9	92402.9	10.0403	10.0403	10.0403	12.9498	0.0199514	1.21737	up	Alkaloids	Others	C12H10N4O2	C01727	Riboflavin metabolism(ko00740)	--	--	--	--	HMDB0254199	1086-80-2	Organic compounds	Organoheterocyclic compounds	Pteridines and derivatives	Alloxazines and isoalloxazines
POS_t11	N1,N10-Bis(p-coumaroyl)spermidine	6789.38	6546	7185.23	180.948	193.892	159.095	5.26426	0.000756383	1.26452	up	Alkaloids	Others	C25H31N3O4	C21169	--	--	--	--	--	--	114916-05-1	--	--	--	--
NEG_t11	Deoxypumiloside	2864.08	2864.09	3038.83	254.842	227.171	222.853	3.63666	0.000333135	1.26528	up	Alkaloids	Others	C26H28N2O8	C16725	Biosynthesis of various alkaloids(ko00996)	--	--	--	--	--	--	--	--	--	--
POS_q191	Pyridoxine (Hydrochloride)	2.14975e+06	1.92405e+06	1.01996e+06	127954	235208	146919	3.31994	0.0462845	1.15333	up	Alkaloids	Pyridine Alkaloids	C8H12ClNO3	--	--	--	--	--	--	HMDB0301760	58-56-0	Organic compounds	Organoheterocyclic compounds	Pyridines and derivatives	Pyridoxines
POS_t9	AAL Toxin TB1	18872.7	18173.2	19649.3	3722.29	1393.38	1174.49	3.17206	0.000345654	1.25897	up	Alkaloids	Others	C25H47NO9	--	--	--	--	--	--	--	149849-90-1	--	--	--	--
POS_q222	Trans-Zeatinriboside	73073.6	85482.9	96402.7	4311.72	21820.8	23622	2.35737	0.00175205	1.22364	up	Alkaloids	Others	C15H21N5O5	--	--	--	--	--	--	HMDB0030388	6025-53-2	Organic compounds	Nucleosides, nucleotides, and analogues	Purine nucleosides	--
POS_q190	Pterolactam	1.50089e+07	1.5855e+07	14930217	3303660	3.8274e+06	3.45302e+06	2.11327	4.72E-05	1.26445	up	Alkaloids	Ornithine Alkaloids	C5H9NO2	--	--	--	--	--	--	HMDB0034208	38072-88-7	Organic compounds	Organoheterocyclic compounds	Pyrrolidines	Pyrrolidones
POS_t101	Odorine	1171.09	1143.76	1170.59	261.972	260.543	297.117	2.08829	1.13E-06	1.2658	up	Alkaloids	Lysine Alkaloids	C18H24N2O2	--	--	--	--	--	--	--	72755-20-5	--	--	--	--
POS_q121	Kynurenic Acid	41120	38220.1	36895	16415	16471	17962.8	1.19276	0.00101968	1.25698	up	Alkaloids	Quinoline Alkaloids	C10H7NO3	C01717	Tryptophan metabolism(ko00380);;Metabolic pathways(ko01100)	--	--	--	--	HMDB0000715	492-27-3	Organic compounds	Organoheterocyclic compounds	Quinolines and derivatives	Quinoline carboxylic acids
POS_q22	3-Hydroxy-2-Phenyl-Propanamide	5.81716e+06	6.35881e+06	6.34132e+06	3.67239e+06	3.46241e+06	4.57041e+06	0.661721	0.00946105	1.19995	up	Alkaloids	Others	C9H11NO2	--	--	--	--	--	--	--	56598-62-0	--	--	--	--
NEG_q74	Cyclo(L-Leu-Trans-4-Hydroxy-L-Pro)	176797	200106	165805	98049.1	128018	143108	0.555877	0.0284373	1.0975	up	Alkaloids	Others	C11H18N2O3	--	--	--	--	--	--	--	115006-86-5	--	--	--	--
NEG_q141	Indole-3-Carboxaldehyde	27224.1	27607	25896	21860	24645	23200.5	0.211781	0.0246591	1.12329	up	Alkaloids	Indole Alkaloids	C9H7NO	C08493	--	--	--	--	--	HMDB0029737	487-89-8	Organic compounds	Organoheterocyclic compounds	Indoles and derivatives	Indoles
POS_t102	Propentofylline	154.622	154.945	145.513	272.549	235.71	236.99	-0.711602	0.0112835	1.22646	down	Alkaloids	Xanthines	C15H22N4O3	--	--	--	--	--	--	HMDB0256822	55242-55-2	Organic compounds	Organoheterocyclic compounds	Imidazopyrimidines	Purines and purine derivatives
POS_t58	Cocamidopropyl betaine	5309.01	5366.88	5893.05	9978.03	10316.7	10875.8	-0.911698	0.000213322	1.25562	down	Alkaloids	Others	C19H38N2O3	--	--	--	--	--	--	--	61789-40-0	--	--	--	--
POS_q177	O-Acetylethanolamine	595902	542586	552433	1.09467e+06	1.0598e+06	1.10388e+06	-0.946333	2.20E-05	1.26234	down	Alkaloids	Others	C4H9NO2	--	--	--	--	--	--	HMDB0038394	1854-30-4	Organic compounds	Organic acids and derivatives	Carboxylic acids and derivatives	Carboxylic acid derivatives
POS_t51	Discadenine	256.605	211.895	258.06	489.744	479.924	431.653	-0.947632	0.000760293	1.23977	down	Alkaloids	Pseudoalkaloids	C14H20N6O2	C01804	Zeatin biosynthesis(ko00908);;Biosynthesis of secondary metabolites(ko01110)	--	--	--	--	--	69832-12-8	--	--	--	--
POS_t35	Fulvanine A	219.545	271.623	233.393	526.108	478.025	539.804	-1.09144	0.000430106	1.24682	down	Alkaloids	Pyrrole Alkaloids	C9H13NO5	--	--	--	--	--	--	--	--	--	--	--	--
POS_t21	Vincoside lactam	195.114	176.628	211.869	421.39	449.123	420.317	-1.14522	7.33E-05	1.25784	down	Alkaloids	Terpenoid Alkaloids	C26H30N2O8	--	--	--	--	--	--	--	23141-27-7	--	--	--	--
POS_q176	Nuciferine	305908	296968	248283	575211	697865	638822	-1.16751	0.00314409	1.23574	down	Alkaloids	Isoquinoline Alkaloids	C19H21NO2	--	--	--	--	--	--	--	475-83-2	--	--	--	--
POS_q135	Lirinidine	47740	32430.9	73183.4	143205	105217	119127	-1.26107	0.0118963	1.15261	down	Alkaloids	Others	C18H19NO2	--	--	--	--	--	--	--	54383-28-7	--	--	--	--
POS_t34	Erythroskyrin	1138.99	1219.6	1204.9	3157.79	2971.84	2908.22	-1.34269	0.000651228	1.26182	down	Alkaloids	Others	C26H33NO6	--	--	--	--	--	--	HMDB0030464	4987-27-3	Organic compounds	Organoheterocyclic compounds	Furofurans	--
NEG_t104	Otosenine	113.302	109.701	104.728	286.791	281.767	268.577	-1.35295	0.000155376	1.26339	down	Alkaloids	Pyrrolizidine Alkaloids	C19H27NO7	--	--	--	--	--	--	--	16958-29-5	--	--	--	--
NEG_q250	Uridine 5′-Diphosphoglucose (Disodium Salt)	884119	599095	654826	2.44826e+06	1.83516e+06	1.77158e+06	-1.50184	0.0156696	1.19299	down	Alkaloids	Others	C15H24N2O17P2	--	--	--	--	--	--	--	28053-08-9	--	--	--	--
POS_t70	p-Coumaroylagmatine	532.399	608.372	540.938	1724.15	1838.74	1907.64	-1.70175	0.000358951	1.26107	down	Alkaloids	Others	C14H20N4O2	C04498	Biosynthesis of various plant secondary metabolites(ko00999);;Metabolic pathways(ko01100);;Biosynthesis of secondary metabolites(ko01110)	--	--	--	--	HMDB0033460	7295-86-5	Organic compounds	Phenylpropanoids and polyketides	Cinnamic acids and derivatives	Hydroxycinnamic acids and derivatives
POS_t97	Nor-LSD	10.0403	10.0403	10.0403	168.653	123.42	121.187	-3.77822	0.0143456	1.23096	down	Alkaloids	Others	C19H23N3O	--	--	--	--	--	--	--	35779-43-2	--	--	--	--
POS_q233	Yohimbic Acid Monohydrate	2579.43	3028.83	3076.86	59129	42833.2	32625.2	-3.95386	0.0321498	1.18869	down	Alkaloids	Tryptophan Alkaloids	C20H26N2O4	--	--	--	--	--	--	--	522-87-2	--	--	--	--
POS_q205	Senecionine	3153.15	10.0403	10.0403	18256.4	28664.5	26224.2	-4.52674	0.0112181	1.21828	down	Alkaloids	Pyrrole Alkaloids	C18H25NO5	C06176	Tropane, piperidine and pyridine alkaloid biosynthesis(ko00960);;Biosynthesis of secondary metabolites(ko01110)	--	--	--	--	HMDB0242680	130-01-8	Organic compounds	Phenylpropanoids and polyketides	Macrolides and analogues	--
POS_q41	Arecaidine Hydrochloride	10.0403	6566.03	10.0403	42698.4	65659	49970.7	-4.58735	0.0113547	1.21916	down	Alkaloids	Others	C7H12ClNO2	--	--	--	--	--	--	--	6018-28-6	--	--	--	--
POS_q197	S-(5'-Adenosyl)-L-Methionine Chloride	117452	60315.8	87386.2	2.30151e+06	3.21465e+06	2.40699e+06	-4.90117	0.012315	1.23529	down	Alkaloids	Others	C15H23ClN6O5S	--	--	--	--	--	--	--	24346-00-7	--	--	--	--
NEG_t10	Tripterygiumine N	10.0403	10.0403	10.0403	497.412	674.511	493.751	-5.7892	0.0117613	1.23726	down	Alkaloids	Terpenoid Alkaloids	C44H45NO19	--	--	--	--	--	--	--	--	--	--	--	--
POS_q77	Dicentrine	4661.22	7554.14	10.0403	2.0291e+06	2.19715e+06	2.66986e+06	-9.13976	0.00690945	1.24913	down	Alkaloids	Isoquinoline Alkaloids	C20H21NO4	C17426	--	--	--	--	--	HMDB0242273	517-66-8	Organic compounds	Alkaloids and derivatives	Aporphines	--
POS_t82	Daphnezomine B	10.0403	10.0403	10.0403	9140.44	8829.57	8570.3	-9.78321	0.000347658	1.26563	down	Alkaloids	Others	C23H37NO3	--	--	--	--	--	--	--	247078-43-9	--	--	--	--
POS_q64	Crebanine	10.0403	10.0403	10.0403	737186	776895	781707	-16.2179	0.000339647	1.26564	down	Alkaloids	Quinoline Alkaloids	C20H21NO4	--	--	--	--	--	--	--	25127-29-1	--	--	--	--
POS_q58	Cis-4-Hydroxy-L-Proline	349235	189587	255388	10.0403	10.0403	10.0403	14.6865	0.029281	1.19548	up	Amino acids	Others	C5H9NO3	C01015	--	--	--	--	--	HMDB0240251	618-27-9	Organic compounds	Organic acids and derivatives	Carboxylic acids and derivatives	Amino acids, peptides, and analogues
POS_q160	N-Acetyl-D-phenylalanine	47654.3	37528.7	39611.2	10.0403	10.0403	10.0403	12.0165	0.00546542	1.25281	up	Amino acids	Alpha Amino Acids	C11H13NO3	C05620	D-Amino acid metabolism(ko00470);;Metabolic pathways(ko01100)	--	--	--	--	--	10172-89-1	--	--	--	--
NEG_q192	O-Acetylserine	19879.1	26860.9	35217.7	10.0403	10.0403	10.0403	11.4099	0.0253609	1.20453	up	Amino acids	Others	C5H9NO4	C00979	Cysteine and methionine metabolism(ko00270);;Zeatin biosynthesis(ko00908);;Sulfur metabolism(ko00920);;Metabolic pathways(ko01100);;Biosynthesis of secondary metabolites(ko01110);;Carbon metabolism(ko01200);;Biosynthesis of amino acids(ko01230);;Sulfur relay system(ko04122)	--	--	--	--	HMDB0003011	5147-00-2	Organic compounds	Organic acids and derivatives	Carboxylic acids and derivatives	Amino acids, peptides, and analogues
POS_t81	Halovir B	1391.76	1428.08	1443.5	10.0403	10.0403	10.0403	7.14508	0.000118112	1.2662	up	Amino acids	Peptides	C43H79N7O9	--	--	--	--	--	--	--	--	--	--	--	--
NEG_q189	N-((-)-Jasmonoyl)-S-Isoleucine	45400.1	42986.8	38225.9	1647.35	5376.34	10.0403	4.16999	0.000179482	1.25555	up	Amino acids	Dipeptide	C18H29NO4	C18699	Plant hormone signal transduction(ko04075)	--	--	--	--	--	120330-92-9	--	--	--	--
POS_t59	Surfactin D	7191.49	6676.3	7317.54	819.06	560.926	458.468	3.5265	7.19E-05	1.26347	up	Amino acids	Peptides	C54H95N7O13	--	--	--	--	--	--	--	--	--	--	--	--
NEG_q40	Aceglutamide	210006	204033	274599	65332.8	38986.7	21192.5	2.45592	0.00454675	1.22057	up	Amino acids	Others	C7H12N2O4	--	--	--	--	--	--	HMDB0006029	2490-97-3	Organic compounds	Organic acids and derivatives	Carboxylic acids and derivatives	Amino acids, peptides, and analogues
POS_t61	Halovir C	78582.4	78204.4	82732.1	16347.2	14939.5	16286.7	2.33191	0.000169639	1.26507	up	Amino acids	Peptides	C45H83N7O8	--	--	--	--	--	--	--	--	--	--	--	--
POS_q83	D-Proline	1.46276e+07	1.53683e+07	1.61677e+07	3.17938e+06	3.77035e+06	3.09502e+06	2.20031	0.000203913	1.26226	up	Amino acids	Alpha Amino Acids	C5H9NO2	C00763	Arginine and proline metabolism(ko00330);;D-Amino acid metabolism(ko00470);;Metabolic pathways(ko01100)	--	--	--	--	HMDB0003411	344-25-2	Organic compounds	Organic acids and derivatives	Carboxylic acids and derivatives	Amino acids, peptides, and analogues
POS_q143	L-Proline	1.82849e+07	1.71374e+07	1.37711e+07	3.46053e+06	3.57579e+06	3.91336e+06	2.16758	0.0105141	1.23862	up	Amino acids	Others	C5H9NO2	C00148	Arginine and proline metabolism(ko00330);;Carbapenem biosynthesis(ko00332);;D-Amino acid metabolism(ko00470);;Aminoacyl-tRNA biosynthesis(ko00970);;Metabolic pathways(ko01100);;Biosynthesis of secondary metabolites(ko01110);;Biosynthesis of amino acids(ko01230);;ABC transporters(ko02010)	--	--	--	--	HMDB0000162	147-85-3	Organic compounds	Organic acids and derivatives	Carboxylic acids and derivatives	Amino acids, peptides, and analogues
POS_q69	D-Alanine	138119	141709	117399	28751	31126.4	34136	2.07903	0.00421189	1.25195	up	Amino acids	Others	C3H7NO2	C00133	D-Amino acid metabolism(ko00470);;Metabolic pathways(ko01100)	--	--	--	--	HMDB0001310	338-69-2	Organic compounds	Organic acids and derivatives	Carboxylic acids and derivatives	Amino acids, peptides, and analogues
NEG_q184	N-Acetyl-L-Glutamic Acid	34622	26604.8	30718	7576.06	7767.51	7974.77	1.9793	0.00994418	1.24132	up	Amino acids	Others	C7H11NO5	C00624	Arginine biosynthesis(ko00220);;Metabolic pathways(ko01100);;Biosynthesis of secondary metabolites(ko01110);;2-Oxocarboxylic acid metabolism(ko01210);;Biosynthesis of amino acids(ko01230)	--	--	--	--	HMDB0001138	1188-37-0	Organic compounds	Organic acids and derivatives	Carboxylic acids and derivatives	Amino acids, peptides, and analogues
POS_q140	L-Nmma (Acetate)	445762	411400	608999	88061.5	244410	60054.4	1.90118	0.0129916	1.14714	up	Amino acids	Others	C9H20N4O4	--	--	--	--	--	--	HMDB0029416	53308-83-1	Organic compounds	Organic acids and derivatives	Carboxylic acids and derivatives	Amino acids, peptides, and analogues
NEG_q167	L-Tyrosine	204114	199153	179201	87631.6	73668.4	106173	1.12278	0.0011767	1.23418	up	Amino acids	Others	C9H11NO3	C00082	Ubiquinone and other terpenoid-quinone biosynthesis(ko00130);;Monobactam biosynthesis(ko00261);;Tyrosine metabolism(ko00350);;Phenylalanine metabolism(ko00360);;Phenylalanine, tyrosine and tryptophan biosynthesis(ko00400);;Cyanoamino acid metabolism(ko00460);;Thiamine metabolism(ko00730);;Phenylpropanoid biosynthesis(ko00940);;Isoquinoline alkaloid biosynthesis(ko00950);;Betalain biosynthesis(ko0…	--	--	--	--	HMDB0000158	60-18-4	Organic compounds	Organic acids and derivatives	Carboxylic acids and derivatives	Amino acids, peptides, and analogues
POS_q142	L-Phenylalanine	6.57744e+06	7.10907e+06	5.2557e+06	4.07181e+06	3.72725e+06	3.65989e+06	0.725129	0.0395644	1.15348	up	Amino acids	Others	C9H11NO2	C00079	Phenylalanine metabolism(ko00360);;Phenylalanine, tyrosine and tryptophan biosynthesis(ko00400);;Cyanoamino acid metabolism(ko00460);;D-Amino acid metabolism(ko00470);;Phenylpropanoid biosynthesis(ko00940);;Tropane, piperidine and pyridine alkaloid biosynthesis(ko00960);;Glucosinolate biosynthesis(ko00966);;Aminoacyl-tRNA biosynthesis(ko00970);;Biosynthesis of various alkaloids(ko00996);;Biosynth…	--	--	--	--	HMDB0000159	63-91-2	Organic compounds	Organic acids and derivatives	Carboxylic acids and derivatives	Amino acids, peptides, and analogues
POS_q78	Dl-3-Phenylalanine	6.27742e+06	5.1627e+06	5.99083e+06	3.89865e+06	4.00219e+06	4.06181e+06	0.543114	0.0299017	1.1877	up	Amino acids	Peptides	C9H11NO2	C02057	--	--	--	--	--	--	150-30-1	--	--	--	--
POS_q149	L-Valine	1.31385e+06	1.30001e+06	1.18076e+06	970679	838807	934669	0.46759	0.00379362	1.20284	up	Amino acids	Others	C5H11NO2	C00183	Valine, leucine and isoleucine degradation(ko00280);;Valine, leucine and isoleucine biosynthesis(ko00290);;Penicillin and cephalosporin biosynthesis(ko00311);;Cyanoamino acid metabolism(ko00460);;Pantothenate and CoA biosynthesis(ko00770);;Glucosinolate biosynthesis(ko00966);;Aminoacyl-tRNA biosynthesis(ko00970);;Metabolic pathways(ko01100);;Biosynthesis of secondary metabolites(ko01110);;2-Oxoca…	--	--	--	--	HMDB0000883	72-18-4	Organic compounds	Organic acids and derivatives	Carboxylic acids and derivatives	Amino acids, peptides, and analogues
POS_q3	1-Aminocyclopropane-1-Carboxylic Acid	1.03935e+06	1.0176e+06	949194	1.16918e+06	1.23934e+06	1.13368e+06	-0.236733	0.0128115	1.14989	down	Amino acids	Others	C4H7NO2	C01234	Cysteine and methionine metabolism(ko00270);;Metabolic pathways(ko01100);;Biosynthesis of secondary metabolites(ko01110)	--	--	--	--	HMDB0036458	22059-21-8	Organic compounds	Organic acids and derivatives	Carboxylic acids and derivatives	Amino acids, peptides, and analogues
POS_t103	N,N-Dihydroxy-L-isoleucine	462.536	448.293	454.401	681.366	625.326	626.398	-0.501765	0.00714769	1.24185	down	Amino acids	Alpha Amino Acids	C6H13NO4	C20311	Cyanoamino acid metabolism(ko00460);;Biosynthesis of secondary metabolites(ko01110)	--	--	--	--	--	--	--	--	--	--
POS_q171	N-Methylsarcosine	807482	1.0891e+06	860398	1.6704e+06	1.33047e+06	1.22129e+06	-0.614893	0.0473417	1.05851	down	Amino acids	Others	C4H9NO2	C01026	Glycine, serine and threonine metabolism(ko00260);;Metabolic pathways(ko01100)	--	--	--	--	HMDB0000092	1118-68-9	Organic compounds	Organic acids and derivatives	Carboxylic acids and derivatives	Amino acids, peptides, and analogues
NEG_q156	L-Ascorbic Acid	684941	711242	728075	1.12565e+06	1.12866e+06	1.01135e+06	-0.620418	0.00587719	1.23867	down	Amino acids	Peptides	C6H8O6	C00072	Ascorbate and aldarate metabolism(ko00053);;Glutathione metabolism(ko00480);;Metabolic pathways(ko01100);;Biosynthesis of secondary metabolites(ko01110);;Biosynthesis of cofactors(ko01240)	--	--	--	--	HMDB0000044	50-81-7	Organic compounds	Organoheterocyclic compounds	Dihydrofurans	Furanones
POS_t23	Cinnamoylglycine	942.456	919.092	1007.38	1610.24	1450.75	1457.99	-0.655487	0.00264108	1.23898	down	Amino acids	Peptides	C11H11NO3	--	--	--	--	--	--	HMDB0011621	16534-24-0	Organic compounds	Organic acids and derivatives	Carboxylic acids and derivatives	Amino acids, peptides, and analogues
NEG_q93	Dl-Arginine	504933	464648	432638	864624	831753	647944	-0.741459	0.0337685	1.15521	down	Amino acids	Others	C6H14N4O2	--	--	--	--	--	--	HMDB0251511	7200-25-1	Organic compounds	Organic acids and derivatives	Carboxylic acids and derivatives	Amino acids, peptides, and analogues
POS_q98	Glutathione Oxidized	438371	386654	388342	777793	677949	603697	-0.763235	0.0215344	1.18498	down	Amino acids	Peptides	C20H32N6O12S2	C00127	Glutathione metabolism(ko00480);;Metabolic pathways(ko01100);;Biosynthesis of cofactors(ko01240)	--	--	--	--	HMDB0003337	27025-41-8	Organic compounds	Organic acids and derivatives	Carboxylic acids and derivatives	Amino acids, peptides, and analogues
POS_q25	4-Hydroxyphenylacetylglutamic Acid	1.59949e+06	1.746e+06	1.71663e+06	2.60754e+06	3.04748e+06	3.23433e+06	-0.812336	0.016271	1.2132	down	Amino acids	Others	C13H15NO6	C05595	Tyrosine metabolism(ko00350)	--	--	--	--	HMDB0006061	--	Organic compounds	Organic acids and derivatives	Carboxylic acids and derivatives	Amino acids, peptides, and analogues
POS_t112	2-acetamido-3-hydroxypropanoic acid	321.406	350.49	359.213	653.064	572.321	592.666	-0.818196	0.00281461	1.24089	down	Amino acids	Others	C5H9NO4	--	--	--	--	--	--	--	97-14-3	--	--	--	--
NEG_q152	L-Allothreonine	384977	392755	355523	687398	647983	767512	-0.891904	0.00698091	1.23459	down	Amino acids	Others	C4H9NO3	C05519	Glycine, serine and threonine metabolism(ko00260);;Metabolic pathways(ko01100)	--	--	--	--	HMDB0004041	28954-12-3	Organic compounds	Organic acids and derivatives	Carboxylic acids and derivatives	Amino acids, peptides, and analogues
POS_t54	Glutathione reduced form	644.105	558.33	641.111	1286.8	1275.83	1214.67	-1.03488	8.02E-05	1.2587	down	Amino acids	Others	C10H17N3O6S	C00051	Cysteine and methionine metabolism(ko00270);;Glutathione metabolism(ko00480);;Metabolic pathways(ko01100);;Biosynthesis of cofactors(ko01240);;ABC transporters(ko02010)	--	--	--	--	HMDB0000125	70-18-8	Organic compounds	Organic acids and derivatives	Carboxylic acids and derivatives	Amino acids, peptides, and analogues
NEG_q127	Glycylglycine	671232	453598	396373	1.13676e+06	830613	1.25976e+06	-1.08504	0.026404	1.11579	down	Amino acids	Peptides	C4H8N2O3	C02037	--	--	--	--	--	HMDB0011733	556-50-3	Organic compounds	Organic acids and derivatives	Carboxylic acids and derivatives	Amino acids, peptides, and analogues
NEG_q166	L-Threonine	417837	332996	412920	749493	980678	774720	-1.10596	0.016253	1.19546	down	Amino acids	Others	C4H9NO3	C00188	Glycine, serine and threonine metabolism(ko00260);;Monobactam biosynthesis(ko00261);;Valine, leucine and isoleucine biosynthesis(ko00290);;D-Amino acid metabolism(ko00470);;Porphyrin metabolism(ko00860);;Aminoacyl-tRNA biosynthesis(ko00970);;Metabolic pathways(ko01100);;Biosynthesis of secondary metabolites(ko01110);;Biosynthesis of amino acids(ko01230);;ABC transporters(ko02010)	--	--	--	--	HMDB0000167	72-19-5	Organic compounds	Organic acids and derivatives	Carboxylic acids and derivatives	Amino acids, peptides, and analogues
NEG_t8	2-Oxo-4-hydroxy-5-aminovalerate	547.924	481.28	475.223	1585.04	1591.01	1462.48	-1.62445	0.000159872	1.26122	down	Amino acids	Peptides	C5H9NO4	C05941	D-Amino acid metabolism(ko00470)	--	--	--	--	--	--	--	--	--	--
NEG_t24	Oxiglutatione	302.252	271.976	294.604	1045.35	1050	1008.88	-1.83709	4.01E-06	1.26537	down	Amino acids	Others	C20H32N6O12S2	C00127	Glutathione metabolism(ko00480);;Metabolic pathways(ko01100);;Biosynthesis of cofactors(ko01240)	--	--	--	--	HMDB0003337	27025-41-8	Organic compounds	Organic acids and derivatives	Carboxylic acids and derivatives	Amino acids, peptides, and analogues
POS_q198	S-Adenosyl-Dl-Methionine	34363	43959.9	19991.9	1.93709e+06	2.79087e+06	2.24107e+06	-6.14741	0.0116445	1.23739	down	Amino acids	Others	C15H22N6O5S	--	--	--	--	--	--	--	17176-17-9	--	--	--	--
NEG_t29	γ-glutamylmethionine	10.0403	10.0403	10.0403	1438.94	1382.66	1342.38	-7.11106	0.000412746	1.26547	down	Amino acids	Others	C10H18N2O5S	--	--	--	--	--	--	HMDB0034367	17663-87-5	Organic compounds	Organic acids and derivatives	Carboxylic acids and derivatives	Amino acids, peptides, and analogues
POS_t18	Glutamylcysteine	10.0403	10.0403	10.0403	2998.67	2908.18	2742.49	-8.16569	0.000680893	1.2648	down	Amino acids	Peptides	C8H14N2O5S	--	--	--	--	--	--	HMDB0028816	21566-73-4	Organic compounds	Organic acids and derivatives	Carboxylic acids and derivatives	Amino acids, peptides, and analogues
NEG_t43	Cleomiscosin B	1577.62	1487.77	1535.84	10.0403	10.0403	10.0403	7.25511	0.000290133	1.26578	up	Coumarins	Others	C20H18O8	--	--	--	--	--	--	--	76985-93-8	--	--	--	--
NEG_t42	5'-Demethylaquillochin	990.497	903.697	1025.83	10.0403	10.0403	10.0403	6.59908	0.00141588	1.26293	up	Coumarins	Others	C20H18O9	--	--	--	--	--	--	--	305364-91-4	--	--	--	--
NEG_q134	Hyperoside(Quercetin 3-D-galactoside )	386431	524291	436763	10.0403	10.0403	10.0403	15.4492	0.00794554	1.24659	up	Flavonoids	Polyphenols	C21H20O12	C10073	--	LMPK12112041	Polyketides [PK]	Flavonoids [PK12]	Flavones and Flavonols [PK1211]	HMDB0030775	482-36-0	Organic compounds	Phenylpropanoids and polyketides	Flavonoids	Flavonoid glycosides
NEG_q66	(+)-Catechin Hydrate	166126	110853	66955.8	10.0403	10.0403	10.0403	13.4791	0.0473081	1.13264	up	Flavonoids	Flavanols	C15H14O6.xH2O	--	--	--	--	--	--	HMDB0002780	225937-10-0	Organic compounds	Phenylpropanoids and polyketides	Flavonoids	Flavans
NEG_q240	Tiliroside	1.31354e+06	1.38952e+06	1.22275e+06	10.0403	10.0403	6765.77	9.17624	0.00133077	1.26307	up	Flavonoids	Polyphenols	C30H26O13	--	--	LMPK12111791	Polyketides [PK]	Flavonoids [PK12]	Flavones and Flavonols [PK1211]	--	20316-62-5	--	--	--	--
NEG_q220	Rutin (Hydrate)	341637	383548	320225	3892.03	3370.84	7911.09	6.10633	0.00278306	1.2591	up	Flavonoids	Flavonols	C27H32O17	--	--	--	--	--	--	HMDB0003249	207671-50-9	Organic compounds	Phenylpropanoids and polyketides	Flavonoids	Flavonoid glycosides
NEG_q221	Rutin (Trihydrate)	170222	257799	223145	4207.35	5644.9	3185.38	5.64227	0.0139754	1.23163	up	Flavonoids	Others	C27H36O19	--	--	--	--	--	--	HMDB0003249	250249-75-3	Organic compounds	Phenylpropanoids and polyketides	Flavonoids	Flavonoid glycosides
NEG_q65	(-)-Catechin	120772	131766	99970.7	10.0403	8914.03	10.0403	5.30219	0.00356354	1.24842	up	Flavonoids	Flavanols	C15H14O6	C14079	--	--	--	--	--	--	18829-70-4	--	--	--	--
NEG_q202	Phlorizin	106915	133376	135357	4036.82	3320.38	3951.47	5.05388	0.00562782	1.25227	up	Flavonoids	Polyphenols	C21H24O10	C01604	Flavonoid biosynthesis(ko00941);;Biosynthesis of secondary metabolites(ko01110)	--	--	--	--	HMDB0036634	60-81-1	Organic compounds	Phenylpropanoids and polyketides	Flavonoids	Flavonoid glycosides
NEG_q44	Afzelin	891643	1.14548e+06	1.13986e+06	32866.9	35905.3	40642.9	4.85977	0.00660126	1.24983	up	Flavonoids	Flavonoid Glycosides	C21H20O10	C16911	Flavone and flavonol biosynthesis(ko00944)	LMPK12111842	Polyketides [PK]	Flavonoids [PK12]	Flavones and Flavonols [PK1211]	HMDB0248048	482-39-3	Organic compounds	Phenylpropanoids and polyketides	Coumarins and derivatives	Pyranocoumarins
NEG_q116	Flavanomarein	293121	238357	288155	7761.83	11745.6	8867.86	4.85227	0.00422274	1.25548	up	Flavonoids	Polyphenols	C21H22O11	--	--	--	--	--	--	--	577-38-8	--	--	--	--
NEG_q147	Isoquercitrin	490064	696207	628515	31446.4	12661.7	20614.3	4.80939	0.0101819	1.23973	up	Flavonoids	Flavonols	C21H20O12	C05623	Flavone and flavonol biosynthesis(ko00944);;Metabolic pathways(ko01100);;Biosynthesis of secondary metabolites(ko01110)	LMPK12112086	Polyketides [PK]	Flavonoids [PK12]	Flavones and Flavonols [PK1211]	HMDB0037362	21637-25-2	Organic compounds	Phenylpropanoids and polyketides	Flavonoids	Flavonoid glycosides
NEG_q150	Kaempferol-3-O-Galactoside	197262	251952	245543	17521.2	9123.88	24715.3	3.75778	0.00419867	1.24931	up	Flavonoids	Hydroxyflavone	C21H20O11	C12626	Flavone and flavonol biosynthesis(ko00944);;Biosynthesis of secondary metabolites(ko01110)	--	--	--	--	HMDB0030864	23627-87-4	Organic compounds	Organoheterocyclic compounds	Pyrans	Pyranones and derivatives
NEG_q214	Quercitrin	190200	240625	156802	24582.9	22256.8	17551.1	3.18997	0.0183699	1.21948	up	Flavonoids	Polyphenols	C21H20O11	C01750	Flavone and flavonol biosynthesis(ko00944)	LMPK12112171	Polyketides [PK]	Flavonoids [PK12]	Flavones and Flavonols [PK1211]	HMDB0033751	522-12-3	Organic compounds	Phenylpropanoids and polyketides	Flavonoids	Flavonoid glycosides
POS_q104	Hesperidin	18683	20364.2	19544	10.0403	4287.54	2192.45	3.17439	0.00190436	1.25196	up	Flavonoids	Flavonones	C28H34O15	C09755	--	LMPK12140451	Polyketides [PK]	Flavonoids [PK12]	Flavanones [PK1214]	HMDB0003265	520-26-3	Organic compounds	Phenylpropanoids and polyketides	Flavonoids	Flavonoid glycosides
NEG_t89	Licorice glycoside B	1365.19	1096.47	1135.46	158.262	151.276	138.308	3.00577	0.00612022	1.25061	up	Flavonoids	Chalcones	C35H36O15	--	--	--	--	--	--	HMDB0031988	--	Organic compounds	Phenylpropanoids and polyketides	Flavonoids	Flavonoid glycosides
NEG_t86	Didymin (Isosakuranetin-7-O-rutinoside)	924.537	890.87	845.335	276.894	253.185	233.069	1.80179	0.00012019	1.26219	up	Flavonoids	Others	C28H34O14	--	--	--	--	--	--	HMDB0029482	14259-47-3	Organic compounds	Phenylpropanoids and polyketides	Flavonoids	Flavonoid glycosides
NEG_q124	Gallocatechin Gallate	103915	108473	102466	35772.5	32880	33212	1.62803	5.73E-05	1.26444	up	Flavonoids	Others	C22H18O11	--	--	--	--	--	--	HMDB0041598	5127-64-0	Organic compounds	Phenylpropanoids and polyketides	Flavonoids	Flavans
NEG_t82	Dodovisone D	11825.8	10956.4	10917.8	6205.37	6560.8	6022.46	0.842886	0.00061017	1.25511	up	Flavonoids	Others	C22H22O8	--	--	--	--	--	--	--	1616683-53-4	--	--	--	--
NEG_t14	Pinocembrin-7-O-rutinoside	313.603	316.787	335.276	265.75	282.856	247.151	0.279197	0.0141883	1.16115	up	Flavonoids	Others	C27H32O13	--	--	--	--	--	--	--	118985-31-2	--	--	--	--
NEG_t69	3,7-O-Diacetylpinobanksin	769.942	684.794	704.423	3892.93	3631.64	3503.19	-2.3526	0.000945461	1.26253	down	Flavonoids	Others	C19H16O7	--	--	--	--	--	--	--	103553-98-6	--	--	--	--
NEG_t13	Formononetin-7-O-glycoside (Ononin)	113.993	10.0403	106.101	1296.61	1159.31	1112.17	-3.9546	0.00024591	1.25806	down	Flavonoids	Isoflavones	C22H22O9	C10509	Isoflavonoid biosynthesis(ko00943)	--	--	--	--	HMDB0033987	486-62-4	Organic compounds	Phenylpropanoids and polyketides	Isoflavonoids	Isoflavonoid O-glycosides
NEG_q132	Hydroxyphenyllactic Acid	719443	716602	650347	10.0403	10.0403	10.0403	16.0799	0.00105189	1.26386	up	Ketones, Aldehydes, Acids	Others	C9H10O4	--	--	--	--	--	--	HMDB0000755	306-23-0	Organic compounds	Phenylpropanoids and polyketides	Phenylpropanoic acids	--
NEG_q86	D-Gluconic Acid	1.43491e+08	1.44123e+08	1.28967e+08	5.35051e+06	5.32388e+06	5.9849e+06	4.6442	0.00135109	1.26303	up	Ketones, Aldehydes, Acids	Sugar acids	C6H12O7	C00257	Pentose phosphate pathway(ko00030);;Metabolic pathways(ko01100);;Biosynthesis of secondary metabolites(ko01110);;Carbon metabolism(ko01200)	--	--	--	--	HMDB0000625	526-95-4	Organic compounds	Organic oxygen compounds	Organooxygen compounds	Carbohydrates and carbohydrate conjugates
NEG_q54	Azelaic Acid	918121	904693	465366	64351.8	37088	6392.43	4.40734	0.0379475	1.17111	up	Ketones, Aldehydes, Acids	Others	C9H16O4	C08261	--	LMFA01170054	Fatty Acyls [FA]	Fatty Acids and Conjugates [FA01]	Dicarboxylic acids [FA0117]	HMDB0000784	123-99-9	Organic compounds	Lipids and lipid-like molecules	Fatty Acyls	Fatty acids and conjugates
NEG_q183	Mucic Acid	1.00981e+07	9.31616e+06	9.07411e+06	693183	640676	642831	3.84922	0.00118409	1.26343	up	Ketones, Aldehydes, Acids	Sugar acids	C6H10O8	C00879	Ascorbate and aldarate metabolism(ko00053);;Metabolic pathways(ko01100)	LMFA01170107	Fatty Acyls [FA]	Fatty Acids and Conjugates [FA01]	Dicarboxylic acids [FA0117]	HMDB0000639	526-99-8	Organic compounds	Organic oxygen compounds	Organooxygen compounds	Carbohydrates and carbohydrate conjugates
NEG_q253	Veratraldehyde	41972	39304	38320.2	4994.63	2372.8	6612.91	3.0967	3.20E-05	1.26102	up	Ketones, Aldehydes, Acids	Benzaldehydes	C9H10O3	C02201	--	--	--	--	--	HMDB0032138	120-14-9	Organic compounds	Benzenoids	Benzene and substituted derivatives	Methoxybenzenes
NEG_q89	D-Glucuronic Acid	1.38585e+07	1.32094e+07	1.66402e+07	2456948	2591208	2.72189e+06	2.4919	0.00738322	1.24729	up	Ketones, Aldehydes, Acids	Sugar acids	C6H10O7	C00191	Pentose and glucuronate interconversions(ko00040);;Ascorbate and aldarate metabolism(ko00053);;Amino sugar and nucleotide sugar metabolism(ko00520);;Inositol phosphate metabolism(ko00562);;Metabolic pathways(ko01100);;Biosynthesis of cofactors(ko01240);;Biosynthesis of nucleotide sugars(ko01250)	--	--	--	--	HMDB0000127	6556-12-03	Organic compounds	Organic oxygen compounds	Organooxygen compounds	Carbohydrates and carbohydrate conjugates
NEG_q41	Acetylpyrazine	266951	232257	210046	60430	62486	64269.6	1.92183	0.00870125	1.24412	up	Ketones, Aldehydes, Acids	Aromatic Ketone	C6H6N2O	--	--	--	--	--	--	HMDB0031861	22047-25-2	Organic compounds	Organic oxygen compounds	Organooxygen compounds	Carbonyl compounds
NEG_q21	2-Tridecanone	597208	637144	641098	218505	183020	211615	1.61295	3.07E-05	1.26202	up	Ketones, Aldehydes, Acids	Methyl Ketone	C13H26O	--	--	LMFA12000058	Fatty Acyls [FA]	Oxygenated hydrocarbons [FA12]	--	HMDB0034148	593-08-8	Organic compounds	Organic oxygen compounds	Organooxygen compounds	Carbonyl compounds
NEG_q247	Uric Acid	172997	243673	214455	77505.6	75665	70503.7	1.49653	0.0211198	1.21186	up	Ketones, Aldehydes, Acids	Others	C5H4N4O3	C00366	Purine metabolism(ko00230);;Metabolic pathways(ko01100)	--	--	--	--	HMDB0000289	69-93-2	Organic compounds	Organoheterocyclic compounds	Imidazopyrimidines	Purines and purine derivatives
POS_t95	NCGC00380110-01_C16H26O3_1-Propanone, 3-hydroxy-1-[(1R,2R,4aR,6S,8aS)-1,2,4a,5,6,7,8,8a-octahydro-2-hydroxy-1,2,6-trimethyl-1-naphthalenyl]-	1697.6	1739.45	1816.42	912.069	820.255	840.623	1.02985	5.21E-05	1.26024	up	Ketones, Aldehydes, Acids	Others	C16H26O3	--	--	--	--	--	--	--	--	--	--	--	--
POS_q8	2,3-Pentanedione	1.81407e+07	16365984	1.54263e+07	1.33075e+07	1.40779e+07	1.0888e+07	0.383648	0.0373995	1.0657	up	Ketones, Aldehydes, Acids	Pentanones	C5H8O2	--	--	--	--	--	--	HMDB0031598	600-14-6	Organic compounds	Organic oxygen compounds	Organooxygen compounds	Carbonyl compounds
POS_t77	NCGC00381156-01_C24H30O6_Methyl 3-[(1E,3E)-3,5-dimethyl-1,3-heptadien-1-yl]-8-hydroxy-6a,8-dimethyl-6-oxo-6a,8,9,9a-tetrahydro-6H-furo[2,3-h]isochromene-9-carboxylate	3196.61	3438.78	3401.35	5153.45	5088.48	5125.47	-0.614582	0.00103461	1.26172	down	Ketones, Aldehydes, Acids	Cyclohexanones	C24H30O6	--	--	--	--	--	--	--	--	--	--	--	--
POS_t16	2-Furancarboxaldehyde	602.306	596.88	694.193	1845.98	1564.61	1407.79	-1.34758	0.0129071	1.22253	down	Ketones, Aldehydes, Acids	Others	C5H4O2	--	--	--	--	--	--	HMDB0032914	1998-01-01	Organic compounds	Organic oxygen compounds	Organooxygen compounds	Carbonyl compounds
NEG_q84	D-Fructose-6-Phosphate (Disodium) Salt	411198	319653	458035	1.20902e+06	1.28213e+06	1.00759e+06	-1.55722	0.00388405	1.23216	down	Ketones, Aldehydes, Acids	Sugar acids	C6H13O9P	--	--	--	--	--	--	--	26177-86-6	--	--	--	--
NEG_q252	Uridine 5'-Monophosphate Disodium Salt	764474	394477	719239	2.46724e+06	3.0392e+06	3.99199e+06	-2.33835	0.0233187	1.19081	down	Ketones, Aldehydes, Acids	Others	C9H13N2O9P	--	--	--	--	--	--	--	3387-36-8	--	--	--	--
NEG_t25	2-Hydroxybenzophenone	10.0403	10.0403	10.0403	213.854	207.753	196.882	-4.35992	0.000639945	1.2649	down	Ketones, Aldehydes, Acids	Benzophenones	C13H10O2	--	--	--	--	--	--	--	117-99-7	--	--	--	--
POS_t32	Interiotherin A	4591.95	4168.78	4775.75	8990.4	8449.37	7943.46	-0.907023	0.00102893	1.24691	down	Lignans	Others	C29H28O8	--	--	--	--	--	--	--	181701-06-4	--	--	--	--
NEG_t90	Podophyllotoxin 4-O-glucoside	165.066	133.001	132.189	509.989	677.303	702.127	-2.13467	0.0129182	1.22806	down	Lignans	Others	C28H32O13	--	--	--	--	--	--	--	16481-54-2	--	--	--	--
NEG_q218	Ricinoleic Acid (Purity≥99%)	34761	30818	32983.6	10.0403	10.0403	10.0403	11.6761	0.00120274	1.26348	up	Lipid	Glycerophospholipids	C18H34O3	C08365	--	LMFA02000184	Fatty Acyls [FA]	Octadecanoids [FA02]	Other Octadecanoids [FA0200]	HMDB0034297	141-22-0	Organic compounds	Lipids and lipid-like molecules	Fatty Acyls	Fatty acids and conjugates
NEG_t78	12:4+3O fatty acyl hexoside	2391.44	2265.1	2411.38	10.0403	10.0403	10.0403	7.87438	0.000380939	1.26555	up	Lipid	Fatty Acyls	C18H28O9	--	--	--	--	--	--	--	124649-25-8	--	--	--	--
POS_t46	Trihydroxycoprostanoic acid	880.822	885.406	999.973	10.0403	10.0403	10.0403	6.521	0.0018213	1.2619	up	Lipid	Steroid	C28H48O5	--	--	LMST01010246	Sterol Lipids [ST]	Sterols [ST01]	Cholesterol and derivatives [ST0101]	HMDB0002163	863-39-8	Organic compounds	Lipids and lipid-like molecules	Steroids and steroid derivatives	Cholestane steroids
POS_t37	Trihexosylceramide (d18:1/20:0)	363.488	375.692	358.385	10.0403	10.0403	10.0403	5.1874	0.000208175	1.26598	up	Lipid	Sphingolipids	C56H105NO18	--	--	--	--	--	--	HMDB0004881	--	Organic compounds	Lipids and lipid-like molecules	Sphingolipids	Glycosphingolipids
POS_t60	9Z-Eicosenoic acid	357.266	352.174	371.635	10.0403	10.0403	10.0403	5.16556	0.000276559	1.2658	up	Lipid	Fatty Acyls	C20H38O2	--	--	LMFA01030084	Fatty Acyls [FA]	Fatty Acids and Conjugates [FA01]	Unsaturated fatty acids [FA0103]	HMDB0062436	29204-02-2	Organic compounds	Lipids and lipid-like molecules	Fatty Acyls	Fatty acids and conjugates
POS_t45	LPE 17:0-d5	294.085	276.215	274.031	10.0403	10.0403	10.0403	4.80898	0.000547334	1.26513	up	Lipid	Glycerophospholipids	C22H[2]5H[1]41NO7P	--	--	--	--	--	--	--	--	--	--	--	--
POS_t92	[3-hydroxy-1-oxo-1-(2,3,4,5,6-pentahydroxyhexoxy)decan-5-yl] 3,5-dihydroxydecanoate	196.529	201.828	208.13	10.0403	10.0403	10.0403	4.33164	0.000304443	1.26573	up	Lipid	Fatty Alcohol	C26H50O12	--	--	--	--	--	--	--	--	--	--	--	--
POS_t64	1-Heptacosanol	1051.75	1161.52	1131.64	10.0403	136.571	153.874	3.4766	0.000105472	1.25888	up	Lipid	Fatty Alcohol	C27H56O	--	--	--	--	--	--	HMDB0302376	2004-39-9	Organic compounds	Lipids and lipid-like molecules	Fatty Acyls	Fatty alcohols
NEG_q2	13(S)-Hydroxyoctadeca-9(Z),11(E)-Dienoic Acid (13-Hode)	57175.8	41914.5	34216.4	10.0403	10308.4	6840.23	2.95774	0.0164574	1.18322	up	Lipid	Fatty Acyls	C18H32O3	--	--	--	--	--	--	--	18104-45-5	--	--	--	--
NEG_t22	NCGC00381132-01_C23H38O17_	3614.78	3481.99	3430.97	522.508	546.021	473.514	2.77128	5.78E-05	1.26554	up	Lipid	Glycolipids	C23H38O17	--	--	--	--	--	--	--	--	--	--	--	--
POS_q88	Ethyl Octanoate	12475	12065	12246.8	3983.83	3099.47	10.0403	2.37465	0.013819	1.2302	up	Lipid	Fatty Esters	C10H20O2	C12292	--	LMFA07010447	Fatty Acyls [FA]	Fatty esters [FA07]	Short fatty esters [FA0710]	HMDB0040195	106-32-1	Organic compounds	Lipids and lipid-like molecules	Fatty Acyls	Fatty acid esters
NEG_q6	1-Monomyristin	28431.9	30121.3	41147.5	7351.56	6825.16	6641.14	2.25978	0.0219687	1.21181	up	Lipid	Fatty Acyls	C17H34O4	--	--	--	--	--	--	HMDB0304951	589-68-4	Organic compounds	Lipids and lipid-like molecules	Glycerolipids	Monoradylglycerols
NEG_q91	Dihydrolipoic Acid	1.9324e+07	1.56742e+07	1.76937e+07	3.85033e+06	3.60137e+06	1.03384e+07	1.56651	0.0194557	1.16767	up	Lipid	Fatty Acyls	C8H16O2S2	C02147	Lipoic acid metabolism(ko00785);;Metabolic pathways(ko01100)	--	--	--	--	HMDB0012210	462-20-4	Organic compounds	Lipids and lipid-like molecules	Fatty Acyls	Fatty acids and conjugates
NEG_t50	NCGC00179900-02_C40H62O15_Ergosta-5,24-dien-26-one, 22,26-epoxy-3-[(6-O-hexopyranosylhexopyranosyl)oxy]-1,28-dihydroxy-	1161.6	1067.19	1104.46	404.39	360.168	482.327	1.4186	0.000155984	1.25605	up	Lipid	Steroid	C40H62O15	--	--	--	--	--	--	--	--	--	--	--	--
POS_t29	Dihydrosphingosine	68610.4	68284	71687.5	34244.3	31758.9	31273.2	1.10045	1.61E-05	1.26279	up	Lipid	Sphingolipids	C18H39NO2	C00836	Sphingolipid metabolism(ko00600);;Metabolic pathways(ko01100)	LMSP01020001	Sphingolipids [SP]	Sphingoid bases [SP01]	Sphinganines [SP0102]	HMDB0000269	764-22-7	Organic compounds	Organic nitrogen compounds	Organonitrogen compounds	Amines
NEG_q244	Undecanedioic Acid	48888.8	53595.7	44361.6	26780	34140.1	22042.2	0.823778	0.010139	1.16985	up	Lipid	Fatty Acyls	C11H20O4	--	--	LMFA01170007	Fatty Acyls [FA]	Fatty Acids and Conjugates [FA01]	Dicarboxylic acids [FA0117]	HMDB0000888	1852-04-6	Organic compounds	Lipids and lipid-like molecules	Fatty Acyls	Fatty acids and conjugates
POS_q163	N-Benzylpalmitamide	2.1705e+07	2.15978e+07	2.28095e+07	1.45274e+07	1.39578e+07	1.5561e+07	0.585906	0.000328039	1.24954	up	Lipid	Fatty Amides	C23H39NO	--	--	LMFA08020155	Fatty Acyls [FA]	Fatty amides [FA08]	N-acyl amines [FA0802]	HMDB0039954	74058-71-2	Organic compounds	Lipids and lipid-like molecules	Fatty Acyls	Fatty amides
NEG_t39	Adonixanthin	5796.98	5204.03	5726.71	7066.9	6943.72	6463.61	-0.291568	0.0089156	1.16763	down	Lipid	Prenol Lipids	C40H54O3	C15968	Carotenoid biosynthesis(ko00906);;Biosynthesis of secondary metabolites(ko01110)	LMPR01070016	Prenol Lipids [PR]	Isoprenoids [PR01]	C40 isoprenoids (tetraterpenes) [PR0107]	--	--	--	--	--	--
POS_q164	N-Benzylstearamide	552610	581990	583742	663639	713497	748624	-0.306961	0.0195691	1.17897	down	Lipid	Fatty Amides	C25H43NO	--	--	LMFA08020156	Fatty Acyls [FA]	Fatty amides [FA08]	N-acyl amines [FA0802]	--	5327-45-7	--	--	--	--
NEG_t58	Digoxin	1324.8	1193.12	1126.8	1701.52	1568.87	2058.16	-0.547938	0.0466508	1.10473	down	Lipid	Steroid	C41H64O14	C06956	--	LMST01120023	Sterol Lipids [ST]	Sterols [ST01]	Cardanolides and derivatives [ST0112]	HMDB0001917	20830-75-5	Organic compounds	Lipids and lipid-like molecules	Steroids and steroid derivatives	Steroid lactones
POS_q178	Obscuraminol D	3.76729e+06	3.31708e+06	3.33018e+06	4.42422e+06	5.16875e+06	5.89568e+06	-0.572612	0.0454063	1.11806	down	Lipid	Fatty Acids	C16H33NO	--	--	LMSP01080076	Sphingolipids [SP]	Sphingoid bases [SP01]	Sphingoid base analogs [SP0108]	--	350484-99-0	--	--	--	--
POS_q34	9,12,15-Octadecatrien-1-Ol	4.87577e+06	5.01825e+06	4.80387e+06	7.38573e+06	9.03733e+06	9.41478e+06	-0.813876	0.0260125	1.20004	down	Lipid	Fatty Alcohol	C18H32O	--	--	LMFA05000216	Fatty Acyls [FA]	Fatty alcohols [FA05]	--	--	2774-90-5	--	--	--	--
POS_t75	N,O-Didesvenlafaxine	623.776	673.336	639.762	1204.43	1188.43	1195.42	-0.889565	0.000246697	1.26456	down	Lipid	Fatty Alcohol	C15H23NO2	--	--	--	--	--	--	HMDB0060852	135308-74-6	Organic compounds	Organic oxygen compounds	Organooxygen compounds	Alcohols and polyols
POS_t56	DG(14:0/16:0/0:0)	2749.54	4549.43	2771.5	6702.36	6960.7	6619.95	-1.01014	0.0264699	1.19338	down	Lipid	Glycerolipid	C33H64O5	--	--	--	--	--	--	HMDB0007011	--	Organic compounds	Lipids and lipid-like molecules	Glycerolipids	Diradylglycerols
POS_t78	LysoPE 16-0	180.398	212.713	165.913	405.399	391.466	403.74	-1.10278	0.00206982	1.255	down	Lipid	Lpe	C21H44NO7P	C04438	Glycerophospholipid metabolism(ko00564)	--	--	--	--	--	53862-35-4	--	--	--	--
POS_t55	DG(14:0/18:0/0:0)	3884.22	5802.71	4008.47	11570.1	9626.23	8433.97	-1.11338	0.0117623	1.16952	down	Lipid	Glycerolipid	C35H68O5	--	--	--	--	--	--	HMDB0007013	--	Organic compounds	Lipids and lipid-like molecules	Glycerolipids	Diradylglycerols
POS_t69	D-Sphingosine	2267.95	2359.06	2445.87	4491.46	5155.55	5737.1	-1.12107	0.0149831	1.22499	down	Lipid	Sphingolipids	C18H37NO2	C00319	Sphingolipid metabolism(ko00600);;Metabolic pathways(ko01100)	--	--	--	--	HMDB0000252	123-78-4	Organic compounds	Organic nitrogen compounds	Organonitrogen compounds	Amines
POS_t86	N-Lauryldiethanolamine	120830	120413	127622	289965	280572	258937	-1.16911	0.00220688	1.25699	down	Lipid	Free Fatty Acids	C16H35NO2	--	--	--	--	--	--	--	1541-67-9	--	--	--	--
POS_t84	12-Hydroxyoctadecanoic acid	105856	106257	111108	262096	254364	234312	-1.21585	0.00244642	1.25773	down	Lipid	Free Fatty Acids	C18H36O3	--	--	--	--	--	--	HMDB0061706	106-14-9	Organic compounds	Lipids and lipid-like molecules	Fatty Acyls	Fatty acids and conjugates
POS_t62	Arachidoyl Ethanolamide	4326.73	4315.92	4724.18	11697.9	12200.2	12846.1	-1.45886	0.00047625	1.26117	down	Lipid	Fatty Acyls	C22H45NO2	--	--	--	--	--	--	HMDB0248559	94421-69-9	Organic compounds	Organic nitrogen compounds	Organonitrogen compounds	Amines
POS_t48	PC(20:0/20:2(11Z,14Z))	452.92	435.686	583.416	1370.52	1439.7	1399.86	-1.51605	0.000667372	1.25876	down	Lipid	Glycerophospholipids	C48H92NO8P	--	--	LMGP01011021	Glycerophospholipids [GP]	Glycerophosphocholines [GP01]	Diacylglycerophosphocholines [GP0101]	HMDB0008276	--	Organic compounds	Lipids and lipid-like molecules	Glycerophospholipids	Glycerophosphocholines
NEG_q106	Elaidic Acid	28406.6	12250.7	21946.6	68788.5	60436.6	75549.3	-1.70971	0.00182562	1.22244	down	Lipid	Fatty Acyls	C18H34O2	C01712	--	LMFA01030073	Fatty Acyls [FA]	Fatty Acids and Conjugates [FA01]	Unsaturated fatty acids [FA0103]	HMDB0000573	112-79-8	Organic compounds	Lipids and lipid-like molecules	Fatty Acyls	Fatty acids and conjugates
POS_t10	1-Monostearin	346.337	388.915	325.434	2366.04	2840.07	3028.81	-2.95676	0.00635282	1.24946	down	Lipid	Glycerol ester	C21H42O4	--	--	--	--	--	--	HMDB0011131	123-94-4	Organic compounds	Lipids and lipid-like molecules	Glycerolipids	Monoradylglycerols
POS_t107	Neuraminic acid	6411.41	6177.63	7853.54	71308.8	83409.6	77703.8	-3.5071	0.00202105	1.26022	down	Lipid	Fatty Acids	C9H17NO8	C06469	--	--	--	--	--	HMDB0000830	114-04-5	Organic compounds	Lipids and lipid-like molecules	Fatty Acyls	Fatty acid esters
POS_t93	16-Heptadecyne-1,2,4-triol	10.0403	10.0403	10.0403	4006.91	3752.8	3600.42	-8.559	0.000984073	1.26403	down	Lipid	Fatty Alcohol	C17H32O3	--	--	--	--	--	--	--	24607-05-4	--	--	--	--
POS_t40	PC(16:1e/9-HODE)	5601.49	4646.01	3995.99	5.41142e+06	5.08131e+06	2.82751e+06	-9.8691	0.0319126	1.18939	down	Lipid	Glycerophospholipids	C42H80NO8P	--	--	--	--	--	--	--	--	--	--	--	--
NEG_t40	Jasmonic acid	10.0403	10.0403	10.0403	29156.5	34318.5	32518.8	-11.7958	0.0022288351024597	1.95667	down	Lipid	Others	C12H18O3	C08491	Plant hormone signal transduction(ko04075)	--	--	--	--	--	77026-92-7	--	--	--	--
POS_t90	Myristic Acid	10.0403	10.0403	10.0403	49989.8	113896	76261.6	-13.1187	0.0497142	1.79186	down	Lipid	Free Fatty Acids	C14H28O2	C06424	Fatty acid biosynthesis(ko00061);;Metabolic pathways(ko01100)	LMFA01010014	Fatty Acyls [FA]	Fatty Acids and Conjugates [FA01]	Straight chain fatty acids [FA0101]	HMDB0000806	544-63-8	Organic compounds	Lipids and lipid-like molecules	Fatty Acyls	Fatty acids and conjugates
POS_t88	12-Methyltetradecanoic Acid	10.0403	10.0403	10.0403	1.81423e+06	1.44215e+06	1.48338e+06	-17.4215	0.00550959247394891	1.94253257849147	down	Lipid	Free Fatty Acids	C15H30O2	--	--	--	--	--	--	--	5502-94-3	--	--	--	--
NEG_t34	THYMIDINE 5'-MONOPHOSPHATE	3663.61	3446.32	3974.32	10.0403	10.0403	10.0403	8.52353	0.00172447	1.26215	up	Nucleosides	Deoxyribonucleosides	C10H15N2O8P	--	--	--	--	--	--	HMDB0001227	14057-65-9	Organic compounds	Nucleosides, nucleotides, and analogues	Pyrimidine nucleotides	Pyrimidine deoxyribonucleotides
POS_t24	5'-Deoxy-5'-(methylthio)adenosine	4294.15	4285.21	4385.68	12424	11741.3	11061.5	-1.44205	0.00264992	1.25943	down	Nucleosides	Others	C11H15N5O3S	C00170	Cysteine and methionine metabolism(ko00270);;Zeatin biosynthesis(ko00908);;Metabolic pathways(ko01100)	--	--	--	--	HMDB0001173	2457-80-9	Organic compounds	Nucleosides, nucleotides, and analogues	5'-deoxyribonucleosides	5'-deoxy-5'-thionucleosides
POS_t114	6-amino-5[N-methylformylamino]-1-methyluracil	521.825	526.027	551.591	2729.53	2478.22	2377.11	-2.24555	0.00257505	1.25954	down	Nucleosides	Pyrimidine Nucleotide	C7H10N4O3	--	--	--	--	--	--	HMDB0059771	--	Organic compounds	Organic nitrogen compounds	Organonitrogen compounds	N-arylamides
NEG_t26	9-(Arabinosyl)hypoxanthine	106.97	10.0403	104.361	435.368	430.161	432.943	-2.55227	0.00768873	1.24693	down	Nucleosides	Others	C10H12N4O5	--	--	--	--	--	--	HMDB0003040	7013-16-3	Organic compounds	Nucleosides, nucleotides, and analogues	Purine nucleosides	--
POS_q31	5-Hydroxymethylcytidine	9941.35	12422.8	15380.2	3006.07	10.0403	10.0403	3.6407	0.005816	1.20553	up	Nucleotides	Pyrimidine Nucleosides	C10H15N3O6	--	--	--	--	--	--	--	19235-17-7	--	--	--	--
NEG_q136	Hypoxanthine	903702	963231	931152	274658	295558	271128	1.73367	0.000101008	1.26439	up	Nucleotides	Purine Nucleosides	C5H4N4O	C00262	Purine metabolism(ko00230);;Metabolic pathways(ko01100);;Nucleotide metabolism(ko01232)	--	--	--	--	HMDB0000157	68-94-0	Organic compounds	Organoheterocyclic compounds	Imidazopyrimidines	Purines and purine derivatives
POS_q159	N6-Isopentenyladenosine	1.41885e+06	1.20168e+06	1.17158e+06	958884	958457	774835	0.494226	0.0229203	1.11413	up	Nucleotides	Purine Nucleosides	C15H21N5O4	C16427	Zeatin biosynthesis(ko00908);;Biosynthesis of secondary metabolites(ko01110)	--	--	--	--	HMDB0304396	7724-76-7	Organic compounds	Nucleosides, nucleotides, and analogues	Purine nucleosides	--
POS_q32	5'-Methylthioadenosine	9.30507e+06	1.02679e+07	1.09271e+07	1.3603e+07	1.50428e+07	1.21141e+07	-0.418339	0.0359685	1.10236	down	Nucleotides	Deoxyribonucleosides	C11H15N5O3S	C00170	Cysteine and methionine metabolism(ko00270);;Zeatin biosynthesis(ko00908);;Metabolic pathways(ko01100)	--	--	--	--	HMDB0001173	2457-80-9	Organic compounds	Nucleosides, nucleotides, and analogues	5'-deoxyribonucleosides	5'-deoxy-5'-thionucleosides
POS_q14	2'-O-Methyladenosine	31461.2	30446.8	27893.9	59897.6	53245.7	64472.4	-0.983941	0.00730617	1.23308	down	Nucleotides	Purine Nucleosides	C11H15N5O4	--	--	--	--	--	--	HMDB0004326	2140-79-6	Organic compounds	Nucleosides, nucleotides, and analogues	Purine nucleosides	--
NEG_q248	Uridine	467247	476961	470861	1.06383e+06	1.10389e+06	1.16832e+06	-1.23727	0.00209053	1.26076	down	Nucleotides	Pyrimidine Nucleosides	C9H12N2O6	C00299	Pyrimidine metabolism(ko00240);;Metabolic pathways(ko01100);;Nucleotide metabolism(ko01232);;ABC transporters(ko02010)	--	--	--	--	HMDB0000296	58-96-8	Organic compounds	Nucleosides, nucleotides, and analogues	Pyrimidine nucleosides	--
POS_q12	2'-Deoxyadenosine	87542	87931.4	107636	233447	220798	278752	-1.37245	0.00715482	1.22843	down	Nucleotides	Purine Nucleosides	C10H13N5O3	C00559	Purine metabolism(ko00230);;Metabolic pathways(ko01100);;Nucleotide metabolism(ko01232);;ABC transporters(ko02010)	--	--	--	--	HMDB0000101	958-09-8	Organic compounds	Nucleosides, nucleotides, and analogues	Purine nucleosides	Purine 2'-deoxyribonucleosides
POS_q101	Guanosine	270899	128211	145443	635834	426104	532264	-1.54969	0.0117745	1.16298	down	Nucleotides	Purine Nucleosides	C10H13N5O5	C00387	Purine metabolism(ko00230);;Metabolic pathways(ko01100);;Nucleotide metabolism(ko01232);;ABC transporters(ko02010)	--	--	--	--	HMDB0000133	118-00-3	Organic compounds	Nucleosides, nucleotides, and analogues	Purine nucleosides	--
NEG_q142	Inosine	1.95682e+06	1.92708e+06	1.87003e+06	5.95509e+06	5.51776e+06	5.68657e+06	-1.57638	0.000756637	1.26356	down	Nucleotides	Purine Nucleosides	C10H12N4O5	C00294	Purine metabolism(ko00230);;Metabolic pathways(ko01100);;Nucleotide metabolism(ko01232);;ABC transporters(ko02010)	--	--	--	--	HMDB0000195	58-63-9	Organic compounds	Nucleosides, nucleotides, and analogues	Purine nucleosides	--
NEG_q251	Uridine 5'-Monophosphate	336878	408396	500313	1.64037e+06	2.2461e+06	1.95546e+06	-2.22962	0.00895445	1.23252	down	Nucleotides	Pyrimidine Nucleosides	C9H13N2O9P	C00105	Pyrimidine metabolism(ko00240);;Metabolic pathways(ko01100);;Nucleotide metabolism(ko01232);;Biosynthesis of cofactors(ko01240)	--	--	--	--	HMDB0000288	58-97-9	Organic compounds	Nucleosides, nucleotides, and analogues	Pyrimidine nucleotides	Pyrimidine ribonucleotides
POS_q68	Cytosine	420449	383326	481043	2.09363e+06	2.19179e+06	1.75553e+06	-2.23321	0.00515787	1.24853	down	Nucleotides	Pyrimidine Nucleosides	C4H5N3O	C00380	Pyrimidine metabolism(ko00240);;Metabolic pathways(ko01100);;Nucleotide metabolism(ko01232)	--	--	--	--	HMDB0000630	71-30-7	Organic compounds	Organoheterocyclic compounds	Diazines	Pyrimidines and pyrimidine derivatives
POS_q37	Adenosine	1.73783e+07	2.47683e+07	2.44595e+07	110257764	1.28964e+08	1.19848e+08	-2.43053	0.000759852	1.2573	down	Nucleotides	Purine Nucleosides	C10H13N5O4	C00212	Purine metabolism(ko00230);;Metabolic pathways(ko01100);;Nucleotide metabolism(ko01232);;ABC transporters(ko02010)	--	--	--	--	HMDB0000050	58-61-7	Organic compounds	Nucleosides, nucleotides, and analogues	Purine nucleosides	--
NEG_q75	Cytidine 5'-Monophosphate	24103	26315	25922.6	231046	245235	126293	-2.98062	0.042765	1.16456	down	Nucleotides	Pyrimidine Nucleosides	C9H14N3O8P	C00055	Pyrimidine metabolism(ko00240);;Metabolic pathways(ko01100);;Nucleotide metabolism(ko01232)	--	--	--	--	HMDB0000095	63-37-6	Organic compounds	Nucleosides, nucleotides, and analogues	Pyrimidine nucleotides	Pyrimidine ribonucleotides
NEG_q35	5'-Guanylic Acid (Disodium Salt)	22981.8	23088.7	20403.4	224420	187587	207318	-3.21984	0.00314682	1.25808	down	Nucleotides	Purine Nucleosides	C10H14N5O8P	--	--	--	--	--	--	--	5550-12-09	--	--	--	--
NEG_q14	2-Hydroxy-2-Methylbutanoic Acid	756157	865999	663210	10.0403	10.0403	10.0403	16.2113	0.00586702	1.25178	up	Organic acid	Carboxylic Acids	C5H10O3	--	--	LMFA01050389	Fatty Acyls [FA]	Fatty Acids and Conjugates [FA01]	Hydroxy fatty acids [FA0105]	HMDB0001987	3739-30-8	Organic compounds	Lipids and lipid-like molecules	Fatty Acyls	Fatty acids and conjugates
NEG_q101	D-(+)-Phenyllactic Acid	90690.5	42485	41016.4	10.0403	10.0403	10.0403	12.4976	0.0407343	1.10411	unchanged	Organic acid	Carboxylic Acids	C9H10O3	C05607	Phenylalanine metabolism(ko00360);;Tropane, piperidine and pyridine alkaloid biosynthesis(ko00960);;Metabolic pathways(ko01100);;Biosynthesis of secondary metabolites(ko01110)	--	--	--	--	HMDB0000563	7326-19-4	Organic compounds	Phenylpropanoids and polyketides	Phenylpropanoic acids	--
POS_t26	11-trans-Leukotriene C4	24422	23440.4	25104.5	10.0403	10.0403	10.0403	11.2423	0.000394414	1.26551	up	Organic acid	Carboxylic Acids	C30H47N3O9S	--	--	LMFA03020020	Fatty Acyls [FA]	Eicosanoids [FA03]	Leukotrienes [FA0302]	HMDB0005095	74841-69-3	Organic compounds	Organic acids and derivatives	Carboxylic acids and derivatives	Amino acids, peptides, and analogues
NEG_q110	Ethyl 2,4,6-Trihydroxybenzoate	88335.4	124762	117516	10.0403	522.178	10.0403	9.25195	0.0100706	1.2413	up	Organic acid	Carboxylic Acids	C9H10O5	--	--	--	--	--	--	--	90536-74-6	--	--	--	--
NEG_q60	Brevifolincarboxylic Acid	1.94662e+07	1.65827e+07	1.68391e+07	50006.6	60188	49948.7	8.36743	0.00273686	1.25963	up	Organic acid	Carboxylic Acids	C13H8O8	--	--	--	--	--	--	HMDB0303676	18490-95-4	Organic compounds	Phenylpropanoids and polyketides	Isocoumarins and derivatives	--
NEG_t32	2-Carboxy-1,4-naphthoquinone	2637.83	2426.84	2890.3	10.0403	10.0403	10.0403	8.04495	0.00256213	1.26004	up	Organic acid	Carboxylic Acids	C11H6O4	C22039	Ubiquinone and other terpenoid-quinone biosynthesis(ko00130);;Metabolic pathways(ko01100);;Biosynthesis of secondary metabolites(ko01110);;Biosynthesis of cofactors(ko01240)	--	--	--	--	--	20962-84-9	--	--	--	--
NEG_t74	4-Phenylbutyric acid	841.831	761.844	767.794	10.0403	10.0403	10.0403	6.29888	0.00108497	1.26378	up	Organic acid	Others	C10H12O2	C21793	--	--	--	--	--	HMDB0000543	1821-12-1	Organic compounds	Benzenoids	Benzene and substituted derivatives	--
NEG_t77	Succinylacetone	648.229	601.549	584.051	10.0403	10.0403	10.0403	5.92795	0.00101341	1.26396	up	Organic acid	Keto Acids	C7H10O4	--	--	--	--	--	--	HMDB0000635	51568-18-4	Organic compounds	Organic acids and derivatives	Keto acids and derivatives	Medium-chain keto acids and derivatives
NEG_q133	Hydroxypyruvic Acid	7.90419e+06	8.68279e+06	9.50457e+06	138688	203573	181689	5.63801	0.00288645	1.25909	up	Organic acid	Carboxylic Acids	C3H4O4	C00168	Glycine, serine and threonine metabolism(ko00260);;Glyoxylate and dicarboxylate metabolism(ko00630);;Metabolic pathways(ko01100);;Biosynthesis of secondary metabolites(ko01110);;Carbon metabolism(ko01200)	--	--	--	--	HMDB0001352	1113-60-6	Organic compounds	Organic acids and derivatives	Hydroxy acids and derivatives	Beta hydroxy acids and derivatives
NEG_q24	3,5-Dihydroxybenzoic Acid	1.31102e+06	1.1837e+06	585974	46302	41236	43893.6	4.55087	0.0479917	1.15298	up	Organic acid	Carboxylic Acids	C7H6O4	--	--	--	--	--	--	HMDB0013677	1999-10-05	Organic compounds	Benzenoids	Benzene and substituted derivatives	Benzoic acids and derivatives
NEG_q1	12,13-Dihome	108071	91870.2	107849	5135.68	3368.29	6735.85	4.33603	0.00232484	1.25868	up	Organic acid	Carboxylic Acids	C18H34O4	--	--	LMFA02000230	Fatty Acyls [FA]	Octadecanoids [FA02]	Other Octadecanoids [FA0200]	HMDB0004705	--	Organic compounds	Lipids and lipid-like molecules	Fatty Acyls	Fatty acids and conjugates
NEG_t80	2-Ketohexanoic acid	5212.58	4775.62	4843.64	271.589	281.561	272.155	4.16763	0.000839206	1.26438	up	Organic acid	Carboxylic Acids	C6H10O3	--	--	--	--	--	--	HMDB0001864	2492-75-3	Organic compounds	Organic acids and derivatives	Keto acids and derivatives	Medium-chain keto acids and derivatives
NEG_q92	Dl-3-Phenyllactic Acid	1.40994e+06	1.31276e+06	1.36929e+06	314576	181196	259685	2.43738	4.19E-05	1.26185	up	Organic acid	Carboxylic Acids	C9H10O3	--	--	--	--	--	--	HMDB0000779	828-01-3	Organic compounds	Phenylpropanoids and polyketides	Phenylpropanoic acids	--
NEG_q131	(-)-Hydroxycitric Acid Lactone	3.63786e+06	3.69994e+06	3.50153e+06	651371	673429	771475	2.37038	1.05E-05	1.26509	up	Organic acid	Carboxylic Acids	C6H6O7	--	--	--	--	--	--	--	27750-13-6	--	--	--	--
NEG_q234	Succinic Acid	1.11767e+07	1.13703e+07	1.09989e+07	2.4368e+06	2.58113e+06	2.3891e+06	2.17917	4.77E-06	1.26601	up	Organic acid	Carboxylic Acids	C4H6O4	C00042	Citrate cycle (TCA cycle)(ko00020);;Oxidative phosphorylation(ko00190);;Alanine, aspartate and glutamate metabolism(ko00250);;Lysine degradation(ko00310);;Tyrosine metabolism(ko00350);;Phenylalanine metabolism(ko00360);;Pyruvate metabolism(ko00620);;Glyoxylate and dicarboxylate metabolism(ko00630);;Propanoate metabolism(ko00640);;Butanoate metabolism(ko00650);;Nicotinate and nicotinamide metaboli…	LMFA01170043	Fatty Acyls [FA]	Fatty Acids and Conjugates [FA01]	Dicarboxylic acids [FA0117]	HMDB0000254	110-15-6	Organic compounds	Organic acids and derivatives	Carboxylic acids and derivatives	Dicarboxylic acids and derivatives
NEG_q177	Methylmalonic Acid	1.09347e+07	1.05759e+07	1.03062e+07	2.22869e+06	2.46601e+06	2.516e+06	2.14158	4.41E-05	1.26498	up	Organic acid	Carboxylic Acids	C4H6O4	C02170	Pyrimidine metabolism(ko00240);;Valine, leucine and isoleucine degradation(ko00280);;Propanoate metabolism(ko00640);;Metabolic pathways(ko01100)	LMFA01170118	Fatty Acyls [FA]	Fatty Acids and Conjugates [FA01]	Dicarboxylic acids [FA0117]	HMDB0000202	516-05-2	Organic compounds	Organic acids and derivatives	Carboxylic acids and derivatives	Dicarboxylic acids and derivatives
NEG_t17	4,5-Dioxopentanoate	647.908	542.327	605.608	176.753	161.121	144.012	1.8979	0.00259372	1.25313	up	Organic acid	Carboxylic Acids	C5H6O4	C02800	Porphyrin metabolism(ko00860)	--	--	--	--	HMDB0013233	--	Organic compounds	Organic acids and derivatives	Keto acids and derivatives	Gamma-keto acids and derivatives
NEG_q28	(-)-3-Dehydroshikimic Acid	2.01089e+07	1.94244e+07	2.10721e+07	5.23344e+06	5.30128e+06	6.61204e+06	1.82151	2.56E-05	1.26136	up	Organic acid	Carboxylic Acids	C7H8O5	--	--	--	--	--	--	--	2922-42-1	--	--	--	--
NEG_q115	Ferulic Acid	214540	183179	157821	55706.3	52936.7	50802.8	1.80083	0.0145526	1.22891	up	Organic acid	Carboxylic Acids	C10H10O4	C01494	Phenylpropanoid biosynthesis(ko00940);;Metabolic pathways(ko01100);;Biosynthesis of secondary metabolites(ko01110)	--	--	--	--	HMDB0000954	1135-24-6	Organic compounds	Phenylpropanoids and polyketides	Cinnamic acids and derivatives	Hydroxycinnamic acids and derivatives
NEG_q71	Cinnamylideneacetic Acid	9113.8	16387.9	13066	3882.38	10.0403	7334.61	1.78042	0.0378248	1.0597	up	Organic acid	Carboxylic Acids	C11H10O2	--	--	--	--	--	--	--	1552-94-9	--	--	--	--
NEG_q119	(-)-Fucose	3.07502e+06	3.69883e+06	2.36398e+06	1.0905e+06	1.02975e+06	889756	1.60208	0.0313344	1.18311	up	Organic acid	Others	C6H12O5	C01019	Fructose and mannose metabolism(ko00051);;Amino sugar and nucleotide sugar metabolism(ko00520);;Metabolic pathways(ko01100);;Biosynthesis of nucleotide sugars(ko01250)	--	--	--	--	HMDB0000174	2438-80-4	Organic compounds	Organic oxygen compounds	Organooxygen compounds	Carbohydrates and carbohydrate conjugates
NEG_t83	D-Erythronolactone	2334.13	2211.53	2239.89	969.827	960.7	876.96	1.27319	1.49E-05	1.26329	up	Organic acid	Others	C4H6O4	--	--	--	--	--	--	HMDB0000349	15667-21-7	Organic compounds	Organoheterocyclic compounds	Lactones	Gamma butyrolactones
NEG_q17	2-Ketoglutaric Acid	4.65816e+06	3.08863e+06	4.60704e+06	1.83594e+06	1.78114e+06	1.80854e+06	1.1871	0.0461607	1.15667	up	Organic acid	Carboxylic Acids	C5H6O5	C00026	Citrate cycle (TCA cycle)(ko00020);;Pentose and glucuronate interconversions(ko00040);;Ascorbate and aldarate metabolism(ko00053);;Arginine biosynthesis(ko00220);;Alanine, aspartate and glutamate metabolism(ko00250);;Lysine biosynthesis(ko00300);;Lysine degradation(ko00310);;Histidine metabolism(ko00340);;Taurine and hypotaurine metabolism(ko00430);;D-Amino acid metabolism(ko00470);;Glyoxylate an…	--	--	--	--	HMDB0000208	328-50-7	Organic compounds	Organic acids and derivatives	Keto acids and derivatives	Gamma-keto acids and derivatives
NEG_q81	Decanedioic Acid	152385	138684	164791	51159.4	98574.9	52608.6	1.17179	0.017897	1.17203	up	Organic acid	Carboxylic Acids	C10H18O4	C08277	--	LMFA01170006	Fatty Acyls [FA]	Fatty Acids and Conjugates [FA01]	Dicarboxylic acids [FA0117]	HMDB0000792	111-20-6	Organic compounds	Lipids and lipid-like molecules	Fatty Acyls	Fatty acids and conjugates
NEG_t3	4-Deoxyerythronic acid	1398.93	1243.56	1254.83	605.124	615.983	563.847	1.12659	0.00258707	1.25269	up	Organic acid	Hydroxy Acids	C4H8O4	--	--	--	--	--	--	HMDB0000498	759-06-8	Organic compounds	Organic oxygen compounds	Organooxygen compounds	Carbohydrates and carbohydrate conjugates
NEG_q102	D-(-)-Quinic Acid	6.55339e+07	5.77411e+07	6.0887e+07	3.07401e+07	2.56403e+07	2.87142e+07	1.11383	0.00058572	1.24987	up	Organic acid	Carboxylic Acids	C7H12O6	C00296	Phenylalanine, tyrosine and tryptophan biosynthesis(ko00400);;Metabolic pathways(ko01100)	--	--	--	--	HMDB0003072	77-95-2	Organic compounds	Organic oxygen compounds	Organooxygen compounds	Alcohols and polyols
NEG_q230	Shikimic Acid	2.21395e+06	3.26427e+06	3.12874e+06	1.64785e+06	1.19924e+06	1.21279e+06	1.08407	0.0289009	1.14316	up	Organic acid	Carboxylic Acids	C7H10O5	C00493	Phenylalanine, tyrosine and tryptophan biosynthesis(ko00400);;Biosynthesis of various alkaloids(ko00996);;Biosynthesis of various plant secondary metabolites(ko00999);;Metabolic pathways(ko01100);;Biosynthesis of secondary metabolites(ko01110);;Biosynthesis of amino acids(ko01230);;Biosynthesis of cofactors(ko01240)	--	--	--	--	HMDB0003070	138-59-0	Organic compounds	Organic oxygen compounds	Organooxygen compounds	Alcohols and polyols
NEG_q8	2,3-Dihydroxy-4-Methoxybenzoic Acid	1.07289e+06	998409	1.36574e+06	642409	613762	831286	0.719418	0.0358785	1.09393	up	Organic acid	Benzoic Acids	C8H8O5	--	--	--	--	--	--	--	3934-81-4	--	--	--	--
NEG_q39	Abscisic Acid	1.22095e+06	1.12746e+06	1.43054e+06	843210	807634	711354	0.677852	0.0207509	1.16991	up	Organic acid	Carboxylic Acids	C15H20O4	C06082	Carotenoid biosynthesis(ko00906);;Metabolic pathways(ko01100);;Biosynthesis of secondary metabolites(ko01110);;Plant hormone signal transduction(ko04075)	--	--	--	--	HMDB0035140	21293-29-8	Organic compounds	Lipids and lipid-like molecules	Prenol lipids	Sesquiterpenoids
POS_q153	Meaib	464666	487427	497107	321440	325108	352630	0.536442	0.00040309	1.24572	up	Organic acid	Others	C5H11NO2	--	--	--	--	--	--	HMDB0002141	2566-34-9	Organic compounds	Organic acids and derivatives	Carboxylic acids and derivatives	Amino acids, peptides, and analogues
NEG_t95	NCGC00380506-01_C21H28O10_2-Hydroxycyclohexyl 6-O-[(2E)-3-(3,4-dihydroxyphenyl)-2-propenoyl]-beta-D-glucopyranoside	331.166	291.893	329.342	442.834	428.654	370.909	-0.383486	0.0283668	1.12073	down	Organic acid	Carboxylic Acids	C21H28O10	--	--	--	--	--	--	--	--	--	--	--	--
NEG_t76	2,3-Dihydroxybenzoic Acid	751.588	678.721	707.536	1207.87	1212.35	1129.51	-0.73155	0.000225146	1.25332	down	Organic acid	Others	C7H6O4	C00196	Biosynthesis of secondary metabolites(ko01110)	--	--	--	--	HMDB0000397	303-38-8	Organic compounds	Benzenoids	Benzene and substituted derivatives	Benzoic acids and derivatives
NEG_q137	I-Inositol	1.24012e+06	990834	1.35254e+06	2.29548e+06	1.71976e+06	2.32311e+06	-0.822738	0.0248134	1.13837	down	Organic acid	Others	C6H12O6	C00137	Galactose metabolism(ko00052);;Ascorbate and aldarate metabolism(ko00053);;Inositol phosphate metabolism(ko00562);;Metabolic pathways(ko01100);;Biosynthesis of secondary metabolites(ko01110);;Biosynthesis of nucleotide sugars(ko01250);;ABC transporters(ko02010);;Phosphatidylinositol signaling system(ko04070)	--	--	--	--	HMDB0000211	87-89-8	Organic compounds	Organic oxygen compounds	Organooxygen compounds	Alcohols and polyols
POS_t71	Monoisobutyl phthalic acid	907.67	867.19	904.405	1355.08	1589.65	1850.57	-0.839782	0.0378229	1.17281	down	Organic acid	Benzoic Acids	C12H14O4	--	--	--	--	--	--	HMDB0002056	30833-53-5	Organic compounds	Benzenoids	Benzene and substituted derivatives	Benzoic acids and derivatives
NEG_q42	Aconitic Acid	145638	107003	145213	185001	258170	269017	-0.840022	0.0397392	1.10505	down	Organic acid	Carboxylic Acids	C6H6O6	C00417	Citrate cycle (TCA cycle)(ko00020);;Glyoxylate and dicarboxylate metabolism(ko00630);;C5-Branched dibasic acid metabolism(ko00660);;Metabolic pathways(ko01100);;Biosynthesis of secondary metabolites(ko01110);;2-Oxocarboxylic acid metabolism(ko01210)	--	--	--	--	HMDB0000072	499-12-7	Organic compounds	Organic acids and derivatives	Carboxylic acids and derivatives	Tricarboxylic acids and derivatives
NEG_q50	Aminomalonic Acid	331318	292879	406861	602280	712170	663381	-0.939794	0.00241919	1.21557	down	Organic acid	Carboxylic Acids	C3H5NO4	C00872	--	--	--	--	--	HMDB0001147	1068-84-4	Organic compounds	Organic acids and derivatives	Carboxylic acids and derivatives	Amino acids, peptides, and analogues
POS_t31	NCGC00380942-01_C13H20O2_1H-Indene-3-carboxylic acid, 3a,4,5,6,7,7a-hexahydro-3a,7,7-trimethyl-	324.201	320.051	303.75	679.386	583.669	609.724	-0.982217	0.00643989	1.24431	down	Organic acid	Carboxylic Acids	C13H20O2	--	--	--	--	--	--	--	--	--	--	--	--
NEG_q241	Trans-Aconitic Acid	200130	130349	148175	263295	352490	334304	-0.989078	0.0118394	1.16049	down	Organic acid	Carboxylic Acids	C6H6O6	C02341	C5-Branched dibasic acid metabolism(ko00660);;Metabolic pathways(ko01100)	--	--	--	--	HMDB0000958	4023-65-8	Organic compounds	Organic acids and derivatives	Carboxylic acids and derivatives	Tricarboxylic acids and derivatives
POS_t38	4-Hydroxyphenylglyoxylate	4055.42	3768.87	4082.05	7721.41	8280.01	8653.07	-1.05012	0.00159113	1.25495	down	Organic acid	Carboxylic Acids	C8H6O4	C03590	Monobactam biosynthesis(ko00261);;Metabolic pathways(ko01100);;Biosynthesis of secondary metabolites(ko01110)	--	--	--	--	--	15573-67-8	--	--	--	--
NEG_q204	Phosphonoacetic Acid	26795.4	31547.7	21211.7	54050.7	78176.6	90680.1	-1.48642	0.0389235	1.14748	down	Organic acid	Carboxylic Acids	C2H5O5P	C05682	Phosphonate and phosphinate metabolism(ko00440);;Metabolic pathways(ko01100)	--	--	--	--	HMDB0004110	4408-78-0	Organic compounds	Organic acids and derivatives	Organic phosphonic acids and derivatives	Organic phosphonic acids
NEG_q96	D-(+)-Malic Acid	3.21285e+06	2.82445e+06	2.69078e+06	9.49328e+06	8.18785e+06	8.46993e+06	-1.58313	0.00170269	1.25307	down	Organic acid	Carboxylic Acids	C4H6O5	C00497	Butanoate metabolism(ko00650);;Metabolic pathways(ko01100)	--	--	--	--	HMDB0031518	636-61-3	Organic compounds	Organic acids and derivatives	Hydroxy acids and derivatives	Beta hydroxy acids and derivatives
NEG_q170	Malic Acid	7.48867e+06	6.26526e+06	6.83591e+06	2.32728e+07	2.594e+07	2.04985e+07	-1.75946	0.00682971	1.24273	down	Organic acid	Carboxylic Acids	C4H6O5	C00711	--	--	--	--	--	HMDB0000156	6915-15-7	Organic compounds	Organic acids and derivatives	Hydroxy acids and derivatives	Beta hydroxy acids and derivatives
NEG_q232	(S)-Malic Acid	3.6016e+06	3.20838e+06	4.70947e+06	1.63139e+07	1.35126e+07	1.37298e+07	-1.91881	0.00195252	1.24464	down	Organic acid	Carboxylic Acids	C4H6O5	C00149	Citrate cycle (TCA cycle)(ko00020);;Pyruvate metabolism(ko00620);;Glyoxylate and dicarboxylate metabolism(ko00630);;Carbon fixation in photosynthetic organisms(ko00710);;Metabolic pathways(ko01100);;Biosynthesis of secondary metabolites(ko01110);;Carbon metabolism(ko01200)	--	--	--	--	HMDB0000156	97-67-6	Organic compounds	Organic acids and derivatives	Hydroxy acids and derivatives	Beta hydroxy acids and derivatives
POS_t89	2-Hydroxyhexadecanoic acid	1289.24	1324.9	1401.87	5824.45	5394.88	5169.14	-2.02885	0.00167693	1.2609	down	Organic acid	Others	C16H32O3	--	--	--	--	--	--	HMDB0031057	764-67-0	Organic compounds	Lipids and lipid-like molecules	Fatty Acyls	Fatty acids and conjugates
POS_t105	4-Aminobenzamide	1693.79	1737.37	1751.8	12820.7	12119.9	11490.4	-2.81332	0.00133121	1.26308	down	Organic acid	Carboxylic Acids	C7H8N2O	--	--	--	--	--	--	HMDB0246352	2835-68-9	Organic compounds	Benzenoids	Benzene and substituted derivatives	Benzoic acids and derivatives
NEG_t48	Pesticide3_3-Hydroxycarbofuran_C12H15NO4_3,7-Benzofurandiol, 2,3-dihydro-2,2-dimethyl-, 7-(methylcarbamate)	10.0403	10.0403	10.0403	573.46	540.546	526.851	-5.76755	0.000662919	1.26484	down	Organic acid	Carboxylic Acids	C12H15NO4	--	--	--	--	--	--	--	16655-82-6	--	--	--	--
POS_t25	(-)-Menthyl lactate	10.0403	10.0403	10.0403	7588.63	7386.27	6878.11	-9.50286	0.000843063	1.26439	down	Organic acid	Carboxylic Acids	C13H24O3	--	--	--	--	--	--	--	59259-38-0	--	--	--	--
POS_t17	N-Glycoloyl-neuraminate	10.0403	10.0403	10.0403	17642.6	16256	15396.4	-10.6765	0.00158403	1.26252	down	Organic acid	Carboxylic Acids	C11H19NO10	C03410	Amino sugar and nucleotide sugar metabolism(ko00520)	--	--	--	--	HMDB0000833	--	Organic compounds	Organic oxygen compounds	Organooxygen compounds	Carbohydrates and carbohydrate conjugates
POS_q158	N1,N8-Diacetylspermidine (Hydrochloride)	42679.9	53857	60135.9	10.0403	10.0403	10.0403	12.3447	0.00942346	1.24293	up	Others	Others	C11H24ClN3O2	--	--	--	--	--	--	--	178244-42-3	--	--	--	--
POS_t104	Biselyngbyaside	1402.09	1387.88	1510.19	10.0403	10.0403	10.0403	7.15749	0.000735435	1.26464	up	Others	Lactone	C34H52O9	--	--	--	--	--	--	--	--	--	--	--	--
NEG_t28	palmidin C	1200.68	1104	1171.01	10.0403	10.0403	10.0403	6.8504	0.000619243	1.26495	up	Others	Others	C30H22O7	--	--	--	--	--	--	HMDB0033864	17177-86-5	Organic compounds	Benzenoids	Anthracenes	--
NEG_t70	6'''-Deamino-6'''-oxoneomycin C	994.845	980.024	1042.67	10.0403	10.0403	10.0403	6.64647	0.000360099	1.26559	up	Others	Others	C23H43N5O14	C17589	Neomycin, kanamycin and gentamicin biosynthesis(ko00524);;Biosynthesis of secondary metabolites(ko01110)	--	--	--	--	--	--	--	--	--	--
NEG_q172	Mannitol	4.6106e+06	4.41378e+06	5.4406e+06	41983.2	54881.6	54177.7	6.58147	0.004315	1.25562	up	Others	Others	C6H14O6	C00392	Fructose and mannose metabolism(ko00051);;Metabolic pathways(ko01100);;ABC transporters(ko02010)	--	--	--	--	HMDB0000765	87-78-5	Organic compounds	Organic oxygen compounds	Organooxygen compounds	Carbohydrates and carbohydrate conjugates
POS_t28	(3E)-3-benzylidene-4-methyl-1H-1,4-benzodiazepine-2,5-dione	866.383	818.526	837.064	10.0403	10.0403	10.0403	6.38765	0.000281195	1.2658	up	Others	Others	C17H14N2O2	--	--	--	--	--	--	--	31965-37-4	--	--	--	--
POS_t8	Narbomycin	779.906	834.325	810.528	10.0403	10.0403	10.0403	6.33094	0.00038913	1.26552	up	Others	Macrolides	C28H47NO7	C11998	Metabolic pathways(ko01100);;Biosynthesis of secondary metabolites(ko01110)	--	--	--	--	--	6036-25-5	--	--	--	--
POS_t68	5-O-beta-D-Mycaminosyltylactone	677.952	704.588	760.95	10.0403	10.0403	10.0403	6.15306	0.00120407	1.26345	up	Others	Macrolides	C31H53NO8	C12001	Metabolic pathways(ko01100);;Biosynthesis of secondary metabolites(ko01110)	--	--	--	--	--	81661-90-7	--	--	--	--
POS_t100	Obolactone	253.602	264.338	234.832	10.0403	10.0403	10.0403	4.64338	0.00127875	1.26328	up	Others	Lactone	C19H18O4	--	--	--	--	--	--	--	712272-88-3	--	--	--	--
NEG_t94	2-Hydroxyparaconate	276.088	183.399	225.863	10.0403	10.0403	10.0403	4.50801	0.014712	1.23008	up	Others	Others	C5H6O5	C21632	C5-Branched dibasic acid metabolism(ko00660);;Metabolic pathways(ko01100)	--	--	--	--	--	--	--	--	--	--
POS_q17	2-Phenylethylamine (Hydrochloride)	711541	837581	665172	36643.8	38508	38348.5	4.28608	0.00536251	1.25301	up	Others	Others	C8H12ClN	--	--	--	--	--	--	HMDB0012275	156-28-5	Organic compounds	Benzenoids	Benzene and substituted derivatives	Phenethylamines
NEG_t21	Methanofuran	3845.1	3558.91	3611.7	425.373	385.774	356.512	3.23787	0.000414424	1.26461	up	Others	Others	C34H44N4O15	C00862	Metabolic pathways(ko01100);;Biosynthesis of cofactors(ko01240)	--	--	--	--	--	89873-36-9	--	--	--	--
POS_t1	N1,N5,N10-Tricoumaroyl spermidine	49329.1	50694.6	52071.6	5752.9	5655.36	5618.59	3.15909	0.000299288	1.26572	up	Others	Others	C34H37N3O6	C18069	Phenylpropanoid biosynthesis(ko00940);;Biosynthesis of secondary metabolites(ko01110)	--	--	--	--	--	131086-78-7	--	--	--	--
NEG_t93	5a,11a-Dehydrotetracycline	1375.5	973.763	1151.22	331.799	290.116	288.02	1.94372	0.016488	1.22239	up	Others	Others	C22H22N2O8	C03206	Metabolic pathways(ko01100);;Biosynthesis of secondary metabolites(ko01110)	--	--	--	--	--	--	--	--	--	--
NEG_q176	Methyl Isoferulate	1.31573e+07	1.63513e+07	1.2518e+07	4.55339e+06	5.58246e+06	4.09397e+06	1.56238	0.0090101	1.22177	up	Others	Others	C11H12O4	--	--	--	--	--	--	--	16980-82-8	--	--	--	--
NEG_t19	D-Xylonolactone	865.257	801.255	815.705	309.954	307.336	279.555	1.4687	0.000170861	1.26227	up	Others	Others	C5H8O5	C02266	Pentose and glucuronate interconversions(ko00040);;Metabolic pathways(ko01100)	--	--	--	--	HMDB0011676	82796-87-0	Organic compounds	Organoheterocyclic compounds	Lactones	Delta valerolactones
POS_t67	Erythromycin B	100053	99793.1	102329	29462.7	54457.7	41309.4	1.27081	0.0137913	1.22975	up	Others	Macrolides	C37H67NO12	C06653	Metabolic pathways(ko01100);;Biosynthesis of secondary metabolites(ko01110)	LMPK04000012	Polyketides [PK]	Macrolides and lactone polyketides [PK04]	--	--	527-75-3	--	--	--	--
POS_t41	Cyclooctat-9-ene-5,7-diol	341.143	328.98	367.522	204.674	227.013	254.26	0.597144	0.00361897	1.20898	up	Others	Others	C20H34O2	C21978	Metabolic pathways(ko01100);;Biosynthesis of secondary metabolites(ko01110)	--	--	--	--	--	--	--	--	--	--
POS_t12	NCGC00381276-01_C22H34O14_Hexitol, 2,6-anhydro-, 5-[4-(beta-D-glucopyranosyloxy)-2-methylenebutanoate] 1-(4-hydroxy-2-methylenebutanoate)	10546.3	11314.3	12103.1	7995.25	7479.63	7920.68	0.537757	0.00925871	1.22237	up	Others	Others	C22H34O14	--	--	--	--	--	--	--	--	--	--	--	--
NEG_t102	Portulaxanthine II	302.354	273.881	293.299	340.656	322.828	313.911	-0.168699	0.0355601	1.06676	down	Others	Others	C18H18N2O7	--	--	--	--	--	--	--	135545-98-1	--	--	--	--
NEG_t2	2-alpha-Mannobiose	1.20066e+06	1.14725e+06	1.21559e+06	1.46568e+06	1.46906e+06	1.38703e+06	-0.27833	0.00218917	1.22333	down	Others	Others	C12H22O11	--	--	--	--	--	--	--	15548-39-7	--	--	--	--
NEG_t46	4-[2-[[(3S)-2,3-dihydroxy-2-[(1S)-1-hydroxyethyl]butanoyl]oxymethyl]anilino]-4-oxobutanoic acid	50810.7	46589.1	45252	64824	59022.2	62055.5	-0.382043	0.00368705	1.20313	down	Others	Others	C17H23NO8	--	--	--	--	--	--	--	--	--	--	--	--
POS_t110	2-[(L-Alanin-3-ylcarbamoyl)methyl]-3-(2-aminoethylcarbamoyl)-2-hydroxypropanoate	20933.6	21358.7	23621.1	41328.9	37925.5	35449	-0.799266	0.00376621	1.23343	down	Others	Others	C11H20N4O7	C22074	Metabolic pathways(ko01100);;Biosynthesis of secondary metabolites(ko01110)	--	--	--	--	--	--	--	--	--	--
POS_t36	3-Amino-3-(hydroxymethyl)-1-(4-octylphenyl)-1,4-butanediol	1717.57	1880.81	1781.15	3166.39	3179.53	3170.59	-0.822954	0.0011096	1.2635	down	Others	Others	C19H33NO3	--	--	--	--	--	--	--	162361-49-1	--	--	--	--
POS_t52	(2R,3S)-3-[(4E,7E)-nona-4,7-dienoyl]oxirane-2-carboxamide	205.332	198.256	187.991	404.171	379.452	348.361	-0.936211	0.00457253	1.24478	down	Others	Others	C12H17NO3	--	--	--	--	--	--	--	17397-89-6	--	--	--	--
POS_t85	palmitic amide	4486.33	4383.11	4794.44	10086.6	9611.52	8847.1	-1.06288	0.00249078	1.25181	down	Others	Others	C16H33NO	--	--	--	--	--	--	HMDB0012273	629-54-9	Organic compounds	Lipids and lipid-like molecules	Fatty Acyls	Fatty amides
POS_t106	3-Hydroxy-4-butyrophenetidide	166.779	169.32	181.502	430.896	350.998	341.208	-1.11758	0.0172399	1.21803	down	Others	Others	C12H17NO3	--	--	--	--	--	--	--	1083-57-4	--	--	--	--
NEG_t49	Tetrahydrogambogic Acid	2864.09	2790.37	4696.83	8974.88	7010.53	7389.12	-1.17513	0.00746376	1.17629	down	Others	Others	C38H48O8	--	--	--	--	--	--	--	--	--	--	--	--
POS_t66	Atorvastatin	3239.89	3591.51	3445.6	10586	9874.04	8161.92	-1.4777	0.0122672	1.23225	down	Others	Others	C33H35FN2O5	C06834	--	--	--	--	--	HMDB0005006	134523-00-5	Organic compounds	Organoheterocyclic compounds	Pyrroles	Substituted pyrroles
NEG_t84	Hesperetin-7-O-rutinoside	924.139	845.453	834.846	5251.79	5354.29	4757.99	-2.56052	0.00151797	1.2617	down	Others	Others	C28H34O15	--	--	--	--	--	--	--	--	--	--	--	--
NEG_q70	Cinnamyl Acetate	441588	505649	466798	9.14933e+06	9.75459e+06	10965808	-4.40079	0.00312434	1.25852	down	Others	Others	C11H12O2	C12299	--	--	--	--	--	HMDB0029699	103-54-8	Organic compounds	Benzenoids	Benzene and substituted derivatives	Styrenes
NEG_t16	5-(hydroxymethyl)-6-(1-hydroxypropyl)-4-methoxypyran-2-one	10.0403	10.0403	10.0403	336.26	276.82	239.585	-4.82315	0.0103786	1.24065	down	Others	Others	C10H14O5	--	--	--	--	--	--	--	--	--	--	--	--
POS_t99	Diethyl-2-phenylacetamide	10.0403	10.0403	10.0403	676.927	608.481	573.332	-5.94742	0.00248073	1.26026	down	Others	Others	C12H17NO	--	--	--	--	--	--	--	2431-96-1	--	--	--	--
NEG_t33	Kalkitoxin	10.0403	10.0403	10.0403	3263.03	3109.5	3039.45	-8.2876	0.00044544	1.26539	down	Others	Others	C21H38N2OS	--	--	--	--	--	--	--	247184-89-0	--	--	--	--
POS_t6	Cyclohexanamine	10.0403	10.0403	10.0403	9314.37	8836.85	8096.38	-9.76721	0.00163982	1.26238	down	Others	Others	C6H13N	C00571	--	--	--	--	--	HMDB0031404	108-91-8	Organic compounds	Organic nitrogen compounds	Organonitrogen compounds	Cyclohexylamines
NEG_t38	Glycyrrhetinate	10.0403	10.0403	10.0403	33569	32080.4	31184.3	-11.6505	0.000464206	1.26534	down	Others	Others	C30H45O4-	C02283	--	--	--	--	--	HMDB0011628	--	Organic compounds	Lipids and lipid-like molecules	Prenol lipids	Triterpenoids
POS_q16	2-Phenylethylamine	1.26978e+06	725411	1.00585e+06	43571	41069.1	41142	4.57647	0.0258515	1.20349	up	Phenylpropanoids	Phenylpropanols	C8H11N	C05332	Phenylalanine metabolism(ko00360);;Metabolic pathways(ko01100)	--	--	--	--	HMDB0012275	64-04-0	Organic compounds	Benzenoids	Benzene and substituted derivatives	Phenethylamines
NEG_t71	Evofolin C	174.586	158.242	161.254	10.0403	10.0403	10.0403	4.03592	0.00105281	1.26386	up	Phenylpropanoids	Others	C14H18O2	--	--	--	--	--	--	--	163634-05-7	--	--	--	--
POS_q213	Syringylpropane	591084	572993	459322	54485	52881.8	57364	3.30084	0.00707111	1.24868	up	Phenylpropanoids	Others	C11H16O3	--	--	--	--	--	--	HMDB0036226	6766-82-1	Organic compounds	Benzenoids	Phenols	Methoxyphenols
NEG_q105	(E)-Ferulic Acid	175173	139979	180460	50760.1	49822.6	41904.8	1.79838	0.00888752	1.23665	up	Phenylpropanoids	Simple Phenylpropanols	C10H10O4	C01494	Phenylpropanoid biosynthesis(ko00940);;Metabolic pathways(ko01100);;Biosynthesis of secondary metabolites(ko01110)	--	--	--	--	HMDB0000954	537-98-4	Organic compounds	Phenylpropanoids and polyketides	Cinnamic acids and derivatives	Hydroxycinnamic acids and derivatives
NEG_q22	3,4-Dimethoxycinnamic Acid	4.26807e+06	4.55692e+06	4.0139e+06	2.3453e+06	3.2655e+06	3.09505e+06	0.560461	0.0218191	1.14657	up	Phenylpropanoids	Simple Phenylpropanols	C11H12O4	--	--	--	--	--	--	HMDB0034315	2316-26-9	Organic compounds	Phenylpropanoids and polyketides	Cinnamic acids and derivatives	Hydroxycinnamic acids and derivatives
NEG_t101	Pimentol	1559.25	1581.22	1634.53	1264.79	1316.9	1193.92	0.33879	0.00274993	1.22788	up	Phenylpropanoids	Phenylpropanoid Glycoside	C23H26O12	--	--	--	--	--	--	HMDB0035442	141913-95-3	Organic compounds	Organic oxygen compounds	Organooxygen compounds	Carbohydrates and carbohydrate conjugates
POS_t108	Desrhamnosylmartynoside	124.99	116.874	167.832	192.258	185.82	236.738	-0.585602	0.0384423	1.05792	down	Phenylpropanoids	Others	C25H30O11	--	--	--	--	--	--	--	136055-64-6	--	--	--	--
NEG_t79	Brevifolin carboxylic acid	6309.44	5649.15	5947.3	10.0403	10.0403	10.0403	9.21546	0.00102491	1.26393	up	Polyphenols	Phenolic acids	C13H8O8	--	--	--	--	--	--	--	18490-95-4	--	--	--	--
NEG_t30	Gemin D	4834.61	4608.25	5191.9	10.0403	10.0403	10.0403	8.92442	0.00121568	1.26343	up	Polyphenols	Tannin	C27H22O18	--	--	--	--	--	--	--	84744-46-7	--	--	--	--
NEG_t35	3,6'-Diferuloylsucrose	954.984	892.892	1008.64	10.0403	10.0403	10.0403	6.56735	0.00125773	1.26333	up	Polyphenols	Phenolic acids	C32H38O17	--	--	--	--	--	--	--	107172-40-7	--	--	--	--
NEG_t41	2-Hydroxy-3-phenylpropanoic acid	660.946	582.508	574.593	10.0403	10.0403	10.0403	5.91549	0.00213163	1.26115	up	Polyphenols	Phenolic acids	C9H10O3	C05607	Phenylalanine metabolism(ko00360);;Tropane, piperidine and pyridine alkaloid biosynthesis(ko00960);;Metabolic pathways(ko01100);;Biosynthesis of secondary metabolites(ko01110)	--	--	--	--	HMDB0000563	7326-19-4	Organic compounds	Phenylpropanoids and polyketides	Phenylpropanoic acids	--
NEG_q213	Pyrogallol	800462	791203	647966	11151.3	24786.9	11657.9	5.55627	0.00427471	1.25503	up	Polyphenols	Phenols	C6H6O3	C01108	--	--	--	--	--	HMDB0013674	87-66-1	Organic compounds	Benzenoids	Phenols	Benzenetriols and derivatives
NEG_q203	Phlorizin Dihydrate	152840	184576	156817	3891.86	3867.96	5331.7	5.23849	0.00378406	1.25677	up	Polyphenols	Others	C21H24O10	--	--	--	--	--	--	--	7061-54-3	--	--	--	--
NEG_t99	Pueroside C	270.112	222.837	199.757	10.0403	10.0403	10.0403	4.52341	0.00867525	1.24485	up	Polyphenols	Others	C24H26O10	--	--	--	--	--	--	--	112343-16-5	--	--	--	--
NEG_q122	Gallic Acid (Hydrate)	2.06254e+07	3.05069e+07	2.87063e+07	1.21049e+06	1.17457e+06	1.23597e+06	4.46261	0.0140018	1.23171	up	Polyphenols	Others	C7H8O6	--	--	--	--	--	--	--	5995-86-8	--	--	--	--
NEG_q121	Gallic Acid	2.36251e+07	3.80509e+07	3.83011e+07	1.47591e+06	1.51337e+06	1.59275e+06	4.44754	0.0224847	1.21132	up	Polyphenols	Others	C7H6O5	C01424	Biosynthesis of various plant secondary metabolites(ko00999)	--	--	--	--	HMDB0005807	149-91-7	Organic compounds	Benzenoids	Benzene and substituted derivatives	Benzoic acids and derivatives
NEG_t73	p-Coumaraldehyde	211.743	193.033	197.06	10.0403	10.0403	10.0403	4.32054	0.000888908	1.26427	up	Polyphenols	Phenolic acids	C9H8O2	C05608	Phenylpropanoid biosynthesis(ko00940);;Metabolic pathways(ko01100);;Biosynthesis of secondary metabolites(ko01110)	--	--	--	--	HMDB0040986	2538-87-6	Organic compounds	Phenylpropanoids and polyketides	Cinnamaldehydes	--
NEG_q25	3,5-Di-Tert-Butylphenol	138740	115438	139688	26037	18432	29097.2	2.42059	0.00207105	1.25063	up	Polyphenols	Monophenols	C14H22O	--	--	--	--	--	--	--	1138-52-9	--	--	--	--
NEG_q195	Olivetol	1.15593e+07	1.16169e+07	7.88133e+06	5.42188e+06	3.99407e+06	5.66008e+06	1.04269	0.0348277	1.13136	up	Polyphenols	Others	C11H16O2	--	--	LMPK15030008	Polyketides [PK]	Phenolic lipids [PK15]	Alkyl resorcinols and derivatives [PK1503]	--	500-66-3	--	--	--	--
NEG_q175	Methyl Gallate	965048	898936	922802	406241	576992	586244	0.828317	0.0132482	1.21188	up	Polyphenols	Others	C8H8O5	--	--	--	--	--	--	HMDB0254590	99-24-1	Organic compounds	Benzenoids	Benzene and substituted derivatives	Benzoic acids and derivatives
NEG_t98	magnoloside B	869.762	789.56	856.547	529.186	517.821	486.006	0.714687	0.00131952	1.24842	up	Polyphenols	Phenolic acids	C35H46O20	C17679	--	--	--	--	--	--	116872-05-0	--	--	--	--
NEG_t52	(2S,3R,4S,5S,6R)-2-[3-hydroxy-5-[(Z)-2-(4-hydroxyphenyl)ethenyl]phenoxy]-6-(hydroxymethyl)oxane-3,4,5-triol	427.343	441.504	451.013	551.049	528.594	614.738	-0.360373	0.033007	1.16438	down	Polyphenols	Others	C20H22O8	--	--	--	--	--	--	--	148766-36-3	--	--	--	--
POS_t72	p-Hydroxybenzoic acid	201.365	237.122	209.276	294.15	327.344	364.548	-0.606184	0.0156784	1.17232	down	Polyphenols	Phenolic acids	C7H6O3	C00156	Ubiquinone and other terpenoid-quinone biosynthesis(ko00130);;Folate biosynthesis(ko00790);;Metabolic pathways(ko01100);;Biosynthesis of secondary metabolites(ko01110);;Biosynthesis of cofactors(ko01240)	--	--	--	--	HMDB0000500	99-96-7	Organic compounds	Benzenoids	Benzene and substituted derivatives	Benzoic acids and derivatives
NEG_q9	2,4-Dihydroxybenzoic Acid	346796	352762	387825	635646	620768	586231	-0.760917	0.000227957	1.25171	down	Polyphenols	Others	C7H6O4	--	--	--	--	--	--	HMDB0029666	89-86-1	Organic compounds	Benzenoids	Benzene and substituted derivatives	Benzoic acids and derivatives
NEG_q11	2,6-Dihydroxybenzoic Acid	406934	349299	351367	780517	705091	736374	-1.00441	0.000239465	1.25143	down	Polyphenols	Others	C7H6O4	C21298	--	--	--	--	--	HMDB0013676	303-07-1	Organic compounds	Benzenoids	Benzene and substituted derivatives	Benzoic acids and derivatives
NEG_t88	3,6'-Disinapoylsucrose	10.0403	10.0403	10.0403	210.04	178.64	139.33	-4.13173	0.0148525	1.22975	down	Polyphenols	Phenolic acids	C34H42O19	--	--	--	--	--	--	HMDB0040838	139891-98-8	Organic compounds	Phenylpropanoids and polyketides	Cinnamic acids and derivatives	Hydroxycinnamic acids and derivatives
NEG_t18	Acetoxyisovalerylalkannin	820.313	804.847	810.955	10.0403	10.0403	10.0403	6.33768	3.14E-05	1.26643	up	Quinones	Naphthoquinones	C23H26O8	--	--	--	--	--	--	--	69091-17-4	--	--	--	--
NEG_t81	2-Hydroxy-1,4-benzoquinone	10595.6	9250.19	9635.19	163.078	174.462	147.211	5.9264	0.00170265	1.26221	up	Quinones	Benzoquinones	C6H4O3	C07103	Metabolic pathways(ko01100)	--	--	--	--	--	2474-72-8	--	--	--	--
POS_q38	Alizarin 2-Methyl Ether	1.99486e+06	1.80984e+06	2.12967e+06	535846	771049	680537	1.57819	0.000524626	1.2475	up	Quinones	Anthraquinones	C15H10O4	C10291	--	--	--	--	--	--	6003-11-08	--	--	--	--
POS_q194	R162	6.93239e+06	6.59741e+06	7.23295e+06	1.02492e+07	1.26497e+07	1.27057e+07	-0.77807	0.0213634	1.20066	down	Quinones	Others	C17H12O3	--	--	--	--	--	--	--	64302-87-0	--	--	--	--
NEG_t51	Bufotaline	501.239	472.898	481.102	675.941	635.636	573.651	-0.373483	0.0325791	1.16296	down	Steroids	Glycosides	C26H36O6	C16923	--	LMST01130023	Sterol Lipids [ST]	Sterols [ST01]	Bufanolides and derivatives [ST0113]	--	471-95-4	--	--	--	--
POS_q185	Physalin D	25890.3	41840.5	25682	57019.1	72814.2	62219.1	-1.03981	0.0102056	1.16306	down	Steroids	Phytosterols	C28H32O11	--	--	--	--	--	--	HMDB0034353	54980-22-2	Organic compounds	Lipids and lipid-like molecules	Steroids and steroid derivatives	Physalins and derivatives
POS_t27	Clerosterol	10.0403	10.0403	10.0403	1525.5	1500.09	1441.25	-7.21235	0.000284488	1.2658	down	Steroids	Others	C29H48O	--	--	LMST01040124	Sterol Lipids [ST]	Sterols [ST01]	Stigmasterols and C24-ethyl derivatives [ST0104]	HMDB0034197	2364-23-0	Organic compounds	Lipids and lipid-like molecules	Steroids and steroid derivatives	Stigmastanes and derivatives
NEG_q57	Betonicine	333639	261904	329744	10.0403	10.0403	10.0403	14.9069	0.00565383	1.25232	up	Sugars and alcohols	Secondary Alcohol	C7H13NO3	C08269	--	--	--	--	--	HMDB0029412	515-25-3	Organic compounds	Organic acids and derivatives	Carboxylic acids and derivatives	Amino acids, peptides, and analogues
POS_t76	NCGC00380639-01_C38H62O10_	3393	3498.64	3510.2	10.0403	10.0403	10.0403	8.43186	0.000116318	1.26621	up	Sugars and alcohols	Glycosides	C38H62O10	--	--	--	--	--	--	--	1367350-29-5	--	--	--	--
POS_q117	Kaempferol-3-O-Β-D-Glucosyl(1-2)Rhamnoside	31159.8	33331.9	29316	10.0403	1025.64	10.0403	6.48713	0.000646643	1.26265	up	Sugars and alcohols	Glycosides	C27H30O15	--	--	--	--	--	--	HMDB0040475	142451-65-8	Organic compounds	Phenylpropanoids and polyketides	Flavonoids	Flavonoid glycosides
NEG_q46	Allitol	5.74942e+06	5.40056e+06	7.03536e+06	83038.4	91670.7	65172.9	6.24431	0.00682435	1.24935	up	Sugars and alcohols	Polyol	C6H14O6	--	--	--	--	--	--	--	488-44-8	--	--	--	--
NEG_q98	D-Mannitol	7.12433e+06	5.73778e+06	4.78799e+06	125980	106020	119602	5.64959	0.0135543	1.23289	up	Sugars and alcohols	Sugar alcohols	C6H14O6	C00392	Fructose and mannose metabolism(ko00051);;Metabolic pathways(ko01100);;ABC transporters(ko02010)	--	--	--	--	HMDB0000765	69-65-8	Organic compounds	Organic oxygen compounds	Organooxygen compounds	Carbohydrates and carbohydrate conjugates
NEG_q104	Dulcite	6.91192e+06	6.12844e+06	6.40229e+06	140453	137964	120699	5.60627	0.00129604	1.26322	up	Sugars and alcohols	Sugar alcohols	C6H14O6	C01697	Galactose metabolism(ko00052);;Metabolic pathways(ko01100)	--	--	--	--	HMDB0000107	608-66-2	Organic compounds	Organic oxygen compounds	Organooxygen compounds	Carbohydrates and carbohydrate conjugates
NEG_t31	Hamamelitannin	5940.59	5578.66	6141.16	149.435	117.949	111.304	5.54336	0.00077245	1.26443	up	Sugars and alcohols	Monosaccharides	C20H20O14	--	--	--	--	--	--	HMDB0033785	469-32-9	Organic compounds	Benzenoids	Benzene and substituted derivatives	Benzoic acids and derivatives
NEG_q85	D-Galacturonic Acid (Hydrate)	1.73802e+07	1.64867e+07	1.58563e+07	804357	709800	741683	4.46218	0.000747596	1.26454	up	Sugars and alcohols	Sugar acids	C6H12O8	--	--	--	--	--	--	--	91510-62-2	--	--	--	--
NEG_q126	Gluconate (Sodium)	8.03137e+07	6.55169e+07	6.05733e+07	3.90294e+06	3.45912e+06	2.74e+06	4.35275	0.00795596	1.24617	up	Sugars and alcohols	Others	C6H11NaO7	--	--	--	--	--	--	--	527-07-1	--	--	--	--
NEG_q80	D-Arabitol	149477	132512	192328	8758.99	11451.4	4080.33	4.28738	0.0128203	1.23178	up	Sugars and alcohols	Sugar alcohols	C5H12O5	C01904	Pentose and glucuronate interconversions(ko00040);;Metabolic pathways(ko01100)	--	--	--	--	HMDB0000568	488-82-4	Organic compounds	Organic oxygen compounds	Organooxygen compounds	Carbohydrates and carbohydrate conjugates
NEG_q79	D-Arabinose	1.62948e+06	2.02608e+06	1.92738e+06	96942	125559	118956	4.03125	0.00445218	1.25479	up	Sugars and alcohols	Monosaccharides	C5H10O5	C00216	Pentose and glucuronate interconversions(ko00040);;Ascorbate and aldarate metabolism(ko00053);;Amino sugar and nucleotide sugar metabolism(ko00520);;Metabolic pathways(ko01100);;Biosynthesis of nucleotide sugars(ko01250)	--	--	--	--	HMDB0029942	10323-20-3	Organic compounds	Organic oxygen compounds	Organooxygen compounds	Carbohydrates and carbohydrate conjugates
NEG_t68	NCGC00380753-01_C16H28O12_6-O-Isobutyryl-alpha-D-glucopyranosyl alpha-D-glucopyranoside	133.361	127.353	131.513	10.0403	10.0403	10.0403	3.70286	0.000216585	1.26596	up	Sugars and alcohols	Glycosides	C16H28O12	--	--	--	--	--	--	--	--	--	--	--	--
NEG_t15	Aldotetraouronic acid	621.066	348.488	464.771	104.682	10.0403	10.0403	3.52312	0.0197517	1.18015	up	Sugars and alcohols	Oligosaccharides	C22H36O19	C20573	ABC transporters(ko02010)	--	--	--	--	--	--	--	--	--	--
POS_q180	Oxyresveratrol 2-O-Β-D-Glucopyranoside	10474.7	10051	9986.75	10.0403	10.0403	3567.98	3.08812	0.0157748	1.22387	up	Sugars and alcohols	Glycosides	C20H22O9	--	--	--	--	--	--	--	392274-22-5	--	--	--	--
NEG_q154	L-Arabinitol	98275.6	118659	57368.8	18919.1	11750	6982.38	2.865	0.0440574	1.14831	up	Sugars and alcohols	Sugar alcohols	C5H12O5	C00532	Pentose and glucuronate interconversions(ko00040);;Metabolic pathways(ko01100)	--	--	--	--	HMDB0001851	7643-75-6	Organic compounds	Organic oxygen compounds	Organooxygen compounds	Carbohydrates and carbohydrate conjugates
NEG_q217	Ribitol	73943.1	74283.6	81308	10614.6	13422.3	9026.25	2.79542	0.000137528	1.26213	up	Sugars and alcohols	Sugar alcohols	C5H12O5	C00474	Pentose and glucuronate interconversions(ko00040);;Riboflavin metabolism(ko00740);;Metabolic pathways(ko01100)	--	--	--	--	HMDB0000508	488-81-3	Organic compounds	Organic oxygen compounds	Organooxygen compounds	Carbohydrates and carbohydrate conjugates
NEG_q201	Perseitol	62967.5	59688.2	39365.1	9293.43	10434.8	6422.44	2.63126	0.023167	1.20267	up	Sugars and alcohols	Sugar alcohols	C7H16O7	C08255	--	--	--	--	--	HMDB0033750	527-06-0	Organic compounds	Organic oxygen compounds	Organooxygen compounds	Carbohydrates and carbohydrate conjugates
POS_q76	D-Galactose	2.77794e+07	2.62759e+07	2.00848e+07	4.90073e+06	2.45388e+06	5.98131e+06	2.47494	0.00575221	1.22754	up	Sugars and alcohols	Monosaccharides	C6H12O6	C00124	Galactose metabolism(ko00052);;Metabolic pathways(ko01100)	--	--	--	--	HMDB0000143	59-23-4	Organic compounds	Organic oxygen compounds	Organooxygen compounds	Carbohydrates and carbohydrate conjugates
NEG_t96	2-Fucosyllactose	15013.8	14851.8	14772.1	2923.29	2857.57	2780.66	2.38233	3.04E-07	1.26639	up	Sugars and alcohols	Oligosaccharides	C18H32O15	--	--	--	--	--	--	HMDB0002098	41263-94-9	Organic compounds	Organic oxygen compounds	Organooxygen compounds	Carbohydrates and carbohydrate conjugates
POS_q49	Beta-D-Fructose 2-Phosphate	212541	138074	161026	87037.8	41350.8	46912.5	1.5453	0.01786	1.14661	up	Sugars and alcohols	Hexosephosphates	C6H13O9P	C03267	Fructose and mannose metabolism(ko00051);;Metabolic pathways(ko01100)	--	--	--	--	HMDB0006800	--	Organic compounds	Organic oxygen compounds	Organooxygen compounds	Carbohydrates and carbohydrate conjugates
NEG_t75	alpha-D-Glucopyranose 1-phosphate	422.384	399.032	426.86	160.971	162.181	140.059	1.4302	2.62E-05	1.26186	up	Sugars and alcohols	Others	C6H13O9P	--	--	--	--	--	--	--	--	--	--	--	--
NEG_q48	Alpha-D-Glucose	1.7866e+07	1.96302e+07	1.48929e+07	8.95672e+06	5.68701e+06	8.76374e+06	1.1623	0.0062498	1.19148	up	Sugars and alcohols	Monosaccharides	C6H12O6	C00267	Glycolysis / Gluconeogenesis(ko00010);;Fructose and mannose metabolism(ko00051);;Galactose metabolism(ko00052);;Amino sugar and nucleotide sugar metabolism(ko00520);;Metabolic pathways(ko01100);;Biosynthesis of secondary metabolites(ko01110);;Carbon metabolism(ko01200);;Biosynthesis of nucleotide sugars(ko01250)	--	--	--	--	HMDB0003345	492-62-6	Organic compounds	Organic oxygen compounds	Organooxygen compounds	Carbohydrates and carbohydrate conjugates
NEG_q99	D-(+)-Melezitose	2.44624e+07	1.84194e+07	1.81706e+07	1.11943e+07	6.98733e+06	1.05703e+07	1.08639	0.0166016	1.15372	up	Sugars and alcohols	Polysaccharides	C18H32O16	C08243	--	--	--	--	--	HMDB0011730	597-12-6	Organic compounds	Organic oxygen compounds	Organooxygen compounds	Carbohydrates and carbohydrate conjugates
NEG_q155	L(+)-Arabinose	161358	128916	182509	57372.9	123968	70329.7	0.909644	0.0490948	1.03933	up	Sugars and alcohols	Monosaccharides	C5H10O5	C00259	Pentose and glucuronate interconversions(ko00040);;Ascorbate and aldarate metabolism(ko00053);;Amino sugar and nucleotide sugar metabolism(ko00520);;Metabolic pathways(ko01100);;Biosynthesis of nucleotide sugars(ko01250);;ABC transporters(ko02010)	--	--	--	--	--	87-72-9	--	--	--	--
POS_t111	Verbascose	9258.89	9401.86	10080.4	5806.58	5348.75	6503.2	0.702755	0.00127798	1.23492	up	Sugars and alcohols	Others	C30H52O26	C08252	--	--	--	--	--	HMDB0259784	546-62-3	Organic compounds	Organic oxygen compounds	Organooxygen compounds	Carbohydrates and carbohydrate conjugates
NEG_t6	Isomaltotriose	14504.2	15458.1	17159.3	13865.3	11642.5	12946.5	0.293241	0.0476553	1.03811	up	Sugars and alcohols	Oligosaccharides	C18H32O16	C02160	ABC transporters(ko02010)	--	--	--	--	HMDB0029910	3371-50-4	Organic compounds	Organic oxygen compounds	Organooxygen compounds	Carbohydrates and carbohydrate conjugates
POS_t33	3-Phenyl-1-propanol	1293.83	1389.69	1315.07	1596.76	1549.53	1484.91	-0.211891	0.00863468	1.17069	down	Sugars and alcohols	Others	C9H12O	--	--	--	--	--	--	HMDB0033962	122-97-4	Organic compounds	Benzenoids	Benzene and substituted derivatives	--
POS_t14	Man2XylManGlcNAcFucGlcNAc	2878.07	2526.84	3074.1	3755.19	3282.62	3647.85	-0.333708	0.0271537	1.09377	down	Sugars and alcohols	Oligosaccharides	C45H76N2O34	--	--	--	--	--	--	--	--	--	--	--	--
NEG_t103	Lactose 6'-phosphate	398.691	353.077	395.489	560.063	552.963	508.782	-0.499414	0.00195783	1.22117	down	Sugars and alcohols	Sugar Phosphates	C12H23O14P	C05396	Galactose metabolism(ko00052);;Metabolic pathways(ko01100)	--	--	--	--	HMDB0006789	72929-47-6	Organic compounds	Organic oxygen compounds	Organooxygen compounds	Carbohydrates and carbohydrate conjugates
NEG_q100	D-Melibiose	227126553	2.90437e+08	3.27785e+08	4.05594e+08	4.25323e+08	3.74846e+08	-0.51233	0.0364857	1.11138	down	Sugars and alcohols	Disaccharides	C12H22O11	C05402	Galactose metabolism(ko00052);;Metabolic pathways(ko01100);;ABC transporters(ko02010)	--	--	--	--	HMDB0000048	585-99-9	Organic compounds	Organic oxygen compounds	Organooxygen compounds	Carbohydrates and carbohydrate conjugates
NEG_q243	Turanose	149742187	1.95099e+08	1.81892e+08	2.63942e+08	2.53604e+08	3.09956e+08	-0.651692	0.011774	1.16022	down	Sugars and alcohols	Disaccharides	C12H22O11	C19636	--	--	--	--	--	HMDB0011740	547-25-1	Organic compounds	Lipids and lipid-like molecules	Fatty Acyls	Fatty acyl glycosides
NEG_q97	D-(+)-Maltose Monohydrate	3.2692e+07	2.0753e+07	2.52564e+07	3.78861e+07	3.90675e+07	4.79259e+07	-0.666074	0.0311787	1.08032	down	Sugars and alcohols	Disaccharides	C12H22011·H2O	--	--	--	--	--	--	--	6363-53-7	--	--	--	--
NEG_q145	Isomaltose	2.18103e+08	3.05872e+08	199897371	3.63455e+08	4.48833e+08	409092119	-0.754705	0.0179302	1.13547	down	Sugars and alcohols	Glucans	C12H22O11	C00252	Starch and sucrose metabolism(ko00500);;Metabolic pathways(ko01100)	--	--	--	--	HMDB0002923	499-40-1	Organic compounds	Organic oxygen compounds	Organooxygen compounds	Carbohydrates and carbohydrate conjugates
POS_t47	2-Amino-1,3-eicosanediol	8689.89	8718.23	9525.13	16600.5	16722.7	17008.2	-0.90207	0.000224702	1.2628	down	Sugars and alcohols	Others	C20H43NO2	--	--	--	--	--	--	--	--	--	--	--	--
POS_t3	Glycogen	6493.86	5277	6841	12987.7	12419.3	10996.2	-0.967841	0.00174885	1.22702	down	Sugars and alcohols	Oligosaccharides	C24H42O21	C00182	--	--	--	--	--	HMDB0000757	9005-79-2	Organic compounds	Organic oxygen compounds	Organooxygen compounds	Carbohydrates and carbohydrate conjugates
POS_t80	Dambonitol	866.855	911.843	866.265	2028.98	1910.23	1893.43	-1.1409	0.00054496	1.26195	down	Sugars and alcohols	Others	C8H16O6	--	--	--	--	--	--	HMDB0033942	523-94-4	Organic compounds	Organic oxygen compounds	Organooxygen compounds	Alcohols and polyols
POS_t15	6-alpha-D-Galactopyranosyl-D-glucopyranose	10030.6	9684.18	10509	26397.7	22725.4	22155.4	-1.23778	0.00774868	1.24256	down	Sugars and alcohols	Disaccharides	C12H22O11	--	--	--	--	--	--	--	--	--	--	--	--
POS_t5	(2S,3R,4S,5S,6R)-2-[(2R,3S,4R,5R,6S)-4,5-dihydroxy-2-(hydroxymethyl)-6-[(2R,3S,4R,5R,6R)-4,5,6-trihydroxy-2-(hydroxymethyl)oxan-3-yl]oxyoxan-3-yl]oxy-6-(hydroxymethyl)oxane-3,4,5-triol	40632.3	41640.3	45368.2	126496	120107	108852	-1.47758	0.00268801	1.25413	down	Sugars and alcohols	Oligosaccharides	C18H32O16	--	--	--	--	--	--	--	33404-34-1	--	--	--	--
NEG_q120	Galactose 1-Phosphate	250979	316126	277229	873620	664291	827166	-1.486	0.0103073	1.22536	down	Sugars and alcohols	Hexosephosphates	C6H13O9P	C00446	Galactose metabolism(ko00052);;Amino sugar and nucleotide sugar metabolism(ko00520);;Metabolic pathways(ko01100);;Biosynthesis of nucleotide sugars(ko01250)	--	--	--	--	HMDB0000645	2255-14-3	Organic compounds	Organic oxygen compounds	Organooxygen compounds	Carbohydrates and carbohydrate conjugates
NEG_q88	D-Glucose 6-Phosphate (Disodium Salt)	282691	317488	297158	895164	1.04561e+06	642225	-1.52532	0.0403011	1.1676	down	Sugars and alcohols	Monosaccharides	C6H13O9P	--	--	--	--	--	--	HMDB0001401	3671-99-6	Organic compounds	Organic oxygen compounds	Organooxygen compounds	Carbohydrates and carbohydrate conjugates
NEG_q249	Uridine 5'-Diphospho-D-Glucose	34275.2	37110.7	46637.6	138223	117055	118816	-1.66433	0.00134964	1.24619	down	Sugars and alcohols	Glycosides	C15H24N2O17P2	C00029	Pentose and glucuronate interconversions(ko00040);;Galactose metabolism(ko00052);;Ascorbate and aldarate metabolism(ko00053);;Starch and sucrose metabolism(ko00500);;Amino sugar and nucleotide sugar metabolism(ko00520);;Neomycin, kanamycin and gentamicin biosynthesis(ko00524);;Glycerolipid metabolism(ko00561);;Zeatin biosynthesis(ko00908);;Metabolic pathways(ko01100);;Biosynthesis of secondary me…	--	--	--	--	--	133-89-1	--	--	--	--
NEG_q87	D-Glucose 6-Phosphate	398720	395022	331626	1.3043e+06	1.30607e+06	1.43122e+06	-1.84452	0.000251112	1.26052	down	Sugars and alcohols	Hexosephosphates	C6H13O9P	C00092	Starch and sucrose metabolism(ko00500);;Neomycin, kanamycin and gentamicin biosynthesis(ko00524);;Inositol phosphate metabolism(ko00562);;Metabolic pathways(ko01100);;Biosynthesis of secondary metabolites(ko01110)	--	--	--	--	HMDB0001401	56-73-5	Organic compounds	Organic oxygen compounds	Organooxygen compounds	Carbohydrates and carbohydrate conjugates
NEG_t12	6-Feruloylcatalpol	2521.62	2517.1	2684.75	10.0403	10.0403	10.0403	8.00234	0.000462072	1.26533	up	Terpenoids	Iridoids	C25H30O13	--	--	--	--	--	--	--	770721-33-0	--	--	--	--
NEG_t60	Daturaolone	1094.9	1022.96	1125.82	10.0403	10.0403	10.0403	6.75073	0.000808244	1.26446	up	Terpenoids	Triterpenoids	C17H34O2	--	--	--	--	--	--	--	41498-80-0	--	--	--	--
POS_t22	Buergerinin B	815.837	810.727	836.444	10.0403	10.0403	10.0403	6.35352	9.39E-05	1.26627	up	Terpenoids	Iridoids	C9H14O5	--	--	--	--	--	--	--	919769-83-8	--	--	--	--
NEG_t20	Przewaquinone C	775.157	720.257	756.103	10.0403	10.0403	10.0403	6.22399	0.000472041	1.26532	up	Terpenoids	Diterpene	C18H16O4	--	--	--	--	--	--	--	96839-29-1	--	--	--	--
POS_q227	Verbenalin	15038	14713.9	15141	10.0403	10.0403	3074.94	3.85847	0.00478707	1.25293	up	Terpenoids	Iridoids	C17H24O10	C09802	--	LMPR0102070016	Prenol Lipids [PR]	Isoprenoids [PR01]	C10 isoprenoids (monoterpenes) [PR0102]	HMDB0301853	548-37-8	Organic compounds	Lipids and lipid-like molecules	Prenol lipids	Terpene glycosides
POS_t63	Larixol	143.287	144.569	137.08	10.0403	10.0403	10.0403	3.81841	0.00030864	1.26573	up	Terpenoids	Diterpene	C20H34O2	--	--	--	--	--	--	--	1438-66-0	--	--	--	--
NEG_q216	(R)-(+)-Citronellal	1.18027e+06	1.11752e+06	1.12768e+06	100951	86299.1	91800.9	3.61769	0.000191412	1.2656	up	Terpenoids	Monoterpenes	C10H18O	C09848	Biosynthesis of secondary metabolites(ko01110)	LMPR0102010007	Prenol Lipids [PR]	Isoprenoids [PR01]	C10 isoprenoids (monoterpenes) [PR0102]	HMDB0035820	2385-77-5	Organic compounds	Lipids and lipid-like molecules	Prenol lipids	Monoterpenoids
POS_t79	6alpha-Hydroxynidorellol	4814.04	4815.45	4962.76	603.348	571.634	577.322	3.05788	7.66E-05	1.26616	up	Terpenoids	Diterpene	C20H34O3	--	--	--	--	--	--	--	70387-38-1	--	--	--	--
POS_q133	Limonexic Acid	84433.1	65569.9	67366.9	18119.8	43989	43158.8	1.04609	0.0273117	1.1067	up	Terpenoids	Triterpene	C26H30O10	--	--	--	--	--	--	HMDB0036075	99026-99-0	Organic compounds	Lipids and lipid-like molecules	Prenol lipids	Triterpenoids
NEG_t9	Ebenifoline E-II	1141.3	1077.47	1095.11	513.988	657.992	527.949	0.963048	0.00278898	1.24547	up	Terpenoids	Sesquiterpenoid	C48H51NO18	--	--	--	--	--	--	--	133740-16-6	--	--	--	--
POS_q45	Asperuloside	5.13019e+07	4.53771e+07	4.73471e+07	3.25763e+07	3.44125e+07	3.31897e+07	0.523758	0.00893999	1.22886	up	Terpenoids	Iridoids	C18H22O11	C09769	Monoterpenoid biosynthesis(ko00902);;Biosynthesis of secondary metabolites(ko01110)	--	--	--	--	HMDB0248667	14259-45-1	Organic compounds	Organic oxygen compounds	Organooxygen compounds	Carbohydrates and carbohydrate conjugates
NEG_t55	14,15beta-Dihydroxyklaineanone	1472.22	1413.4	1473.38	1876.54	1813.03	1846.91	-0.344973	0.0001351	1.25468	down	Terpenoids	Diterpene	C20H28O8	--	--	--	--	--	--	--	137359-82-1	--	--	--	--
NEG_t92	Norpterosin B glucoside	563.382	582.733	608	755.335	757.118	789.643	-0.392204	0.000482116	1.24496	down	Terpenoids	Sesquiterpenoid	C19H26O7	--	--	--	--	--	--	--	1226785-88-1	--	--	--	--
POS_t7	Schisanlactone D	72726	72994.7	76600.6	109012	104727	97461.5	-0.4852	0.00676173	1.23084	down	Terpenoids	Triterpenoids	C30H44O3	--	--	--	--	--	--	--	92051-26-8	--	--	--	--
NEG_t64	5-Epicanadensene	603.367	519.043	717.675	945.359	772.711	879.421	-0.497347	0.0306542	1.08337	down	Terpenoids	Diterpene	C30H42O12	--	--	--	--	--	--	--	220384-17-8	--	--	--	--
POS_t94	Lyngbyatoxin A M+H-CO putative or close isomer	102.394	106.854	110.787	158.196	158.676	140.153	-0.51404	0.00933921	1.21734	down	Terpenoids	Monoterpenoid	C27H39N3O2	--	--	--	--	--	--	--	70497-14-2	--	--	--	--
POS_q128	Levomenol	444619	384674	338227	661284	568200	704375	-0.728036	0.00860812	1.17729	down	Terpenoids	Sesquiterpenes	C15H26O	C09621	Metabolic pathways(ko01100)	--	--	--	--	HMDB0036197	23089-26-1	Organic compounds	Lipids and lipid-like molecules	Prenol lipids	Sesquiterpenoids
NEG_q226	Sclareol	268483	381522	381361	558440	817454	709346	-1.01566	0.0258386	1.14256	down	Terpenoids	Diterpenoids	C20H36O2	C09183	Diterpenoid biosynthesis(ko00904);;Biosynthesis of secondary metabolites(ko01110)	LMPR0104030010	Prenol Lipids [PR]	Isoprenoids [PR01]	C20 isoprenoids (diterpenes) [PR0104]	HMDB0036827	515-03-7	Organic compounds	Lipids and lipid-like molecules	Prenol lipids	Diterpenoids
POS_t73	NCGC00380615-01_C24H34O9_(3alpha,4beta,8alpha,12R)-4,15-Diacetoxy-3-hydroxy-12,13-epoxytrichothec-9-en-8-yl 3-methylbutanoate	195.231	168.911	188.731	367.33	393.235	364.47	-1.02495	0.000108517	1.25644	down	Terpenoids	Sesquiterpenoid	C24H34O9	--	--	--	--	--	--	--	21259-20-1	--	--	--	--
POS_t96	25(S)-Hydroxyprotopanaxatriol	204.64	182.729	189.535	464.384	394.477	415.967	-1.1439	0.00446077	1.24509	down	Terpenoids	Triterpenoids	C29H52O5	--	--	--	--	--	--	--	113539-03-0	--	--	--	--
POS_t4	6-O-p-Methoxycinnamoylcatalpol	2032.57	1627.97	2048.35	4419.27	4292.88	3951.84	-1.14945	0.000292746	1.2488	down	Terpenoids	Monoterpenoid	C25H30O12	--	--	--	--	--	--	--	121710-02-9	--	--	--	--
NEG_q113	Euscaphic Acid	498.197	1138.04	468.663	1736.98	1411.92	1734.88	-1.21425	0.0334333	1.1209	down	Terpenoids	Triterpene	C30H48O5	C17890	--	--	--	--	--	HMDB0036651	53155-25-2	Organic compounds	Lipids and lipid-like molecules	Prenol lipids	Triterpenoids
POS_t74	3(20)-Phytene-1,2-diol	4259.3	4343.12	4279.37	11655	12761.8	12810.6	-1.53103	0.00207258	1.26103	down	Terpenoids	Diterpene	C20H40O2	--	--	--	--	--	--	--	438536-34-6	--	--	--	--
POS_t39	Oleuropeic acid 8-O-glucoside	2716.6	2875.06	2794.3	7612.5	8345.93	8756.45	-1.55933	0.00326615	1.25685	down	Terpenoids	Monoterpenoid	C16H26O8	--	--	--	--	--	--	--	865887-46-3	--	--	--	--
POS_q51	Bisabolol Oxide A	124698	118556	85012	419535	331899	301890	-1.68201	0.0130659	1.20995	down	Terpenoids	Sesquiterpenes	C15H26O2	C16773	--	--	--	--	--	HMDB0038196	22567-36-8	Organic compounds	Organoheterocyclic compounds	Oxanes	--
NEG_q258	Β-Amyrin	5220.38	1417.52	1380.67	10302.5	14216.1	10886.4	-2.14254	0.00665116	1.18141	down	Terpenoids	Triterpene	C30H50O	C08616	Sesquiterpenoid and triterpenoid biosynthesis(ko00909);;Biosynthesis of secondary metabolites(ko01110)	LMPR0106150015	Prenol Lipids [PR]	Isoprenoids [PR01]	C30 isoprenoids (triterpenes) [PR0106]	HMDB0249098	559-70-6	Organic compounds	Lipids and lipid-like molecules	Prenol lipids	Triterpenoids
POS_t87	(4aR,5S,6S,8R,8aS)-6-hydroxy-3,8-dimethyl-5-propan-2-yl-4a,5,6,7,8,8a-hexahydro-1H-naphthalen-2-one	2572	2739.22	2658.52	14785.8	14253.2	13288	-2.40897	0.0013042	1.26279	down	Terpenoids	Sesquiterpenoid	C15H24O2	--	--	--	--	--	--	--	--	--	--	--	--
NEG_q52	Artemisic Acid	441.353	10.0403	465.969	3312.5	1463.9	1469.78	-2.76741	0.0446272	1.03152	down	Terpenoids	Sesquiterpenes	C15H22O2	C20309	--	LMPR0103190015	Prenol Lipids [PR]	Isoprenoids [PR01]	C15 isoprenoids (sesquiterpenes) [PR0103]	--	80286-58-4	--	--	--	--
NEG_t36	Alisol O	10.0403	10.0403	10.0403	778.641	765.084	753.018	-6.25268	9.59E-05	1.26627	down	Terpenoids	Triterpenoids	C32H48O5	--	--	--	--	--	--	--	928148-51-0	--	--	--	--
NEG_t37	Camaric acid	10.0403	10.0403	10.0403	1757.49	1744.55	1719.12	-7.43747	4.24E-05	1.2664	down	Terpenoids	Triterpenoids	C35H52O6	--	--	--	--	--	--	--	146450-83-1	--	--	--	--
POS_t30	Germanicol acetate	10.0403	10.0403	10.0403	6778.93	6338.97	6067.46	-9.31503	0.00105234	1.26386	down	Terpenoids	Triterpenoids	C32H52O2	--	--	--	--	--	--	--	10483-91-7	--	--	--	--
POS_t91	Iristectorene B	10.0403	10.0403	10.0403	9223.29	8335.51	8000.5	-9.72887	0.00183283	1.26189	down	Terpenoids	Triterpenoids	C44H76O5	--	--	--	--	--	--	--	156791-81-0	--	--	--	--
NEG_t72	AgelasineE/F	10.0403	10.0403	10.0403	10688.6	10253.4	9924.24	-10.0011	0.000463402	1.26534	down	Terpenoids	Diterpene	C26H40N5+	--	--	--	--	--	--	--	--	--	--	--	--
NEG_q138	Incensole	10.0403	10.0403	10.0403	1.2402e+06	1.72996e+06	1.53656e+06	-17.191	0.00886888	1.24434	down	Terpenoids	Diterpenoids	C20H34O2	--	--	--	--	--	--	--	22419-74-5	--	--	--	--
POS_q196	Ruscogenin	10.0403	10.0403	10.0403	2.47987e+07	2.5776e+07	2.49585e+07	-21.2579	0.000144467	1.26614	down	Terpenoids	Triterpene	C27H42O4	C08909	--	LMST01080038	Sterol Lipids [ST]	Sterols [ST01]	Spirostanols and derivatives [ST0108]	HMDB0257364	472-11-7	Organic compounds	Lipids and lipid-like molecules	Prenol lipids	Triterpenoids
POS_t98	7-Dehydrodesmosterol	419.622	405.946	440.408	10.0403	10.0403	10.0403	5.39335	0.000590936	1.26501	up	Vitamins	Others	C27H42O	C05107	Steroid biosynthesis(ko00100);;Metabolic pathways(ko01100)	--	--	--	--	HMDB0003896	1715-86-2	Organic compounds	Lipids and lipid-like molecules	Steroids and steroid derivatives	Cholestane steroids
NEG_q212	Pyridoxal Phosphate	10.0403	817.743	10.0403	3685.46	4166.23	3364.31	-3.74277	0.000694068	1.24054	down	Vitamins	Vitamin B Complex	C8H10NO6P	C00018	Thiamine metabolism(ko00730);;Vitamin B6 metabolism(ko00750);;Metabolic pathways(ko01100);;Biosynthesis of cofactors(ko01240)	--	--	--	--	HMDB0001491	54-47-7	Organic compounds	Organoheterocyclic compounds	Pyridines and derivatives	Pyridine carboxaldehydes
POS_q218	Thiamine Pyrophosphate	9548.06	1082.68	10.0403	163796	125795	158684	-5.39671	0.0044341	1.2489	down	Vitamins	Vitamin B Complex	C12H18N4O7P2S	--	--	--	--	--	--	HMDB0001372	154-87-0	Organic compounds	Organoheterocyclic compounds	Diazines	Pyrimidines and pyrimidine derivatives

## Sheet: annotations
10.0403	This number indicates that the metabolite was not detected in this sample. It is a value assigned by synthesizing the abundance values of all detected metabolites, and is used for comparative analysis between groups.
